# Supplementary material for: Comparative Genomics of Lactobacillus acidipiscis ACA-DC 1533 Isolated From Traditional Greek Kopanisti Cheese Against Species Within the Lactobacillus salivarius Clade
Source: Front Microbiol. 2018 Jun 11;9:1244. doi: 10.3389/fmicb.2018.01244 (PMC6004923; doi:10.3389/fmicb.2018.01244)
Supplement: TABLE S1 — General information of the strains analyzed in this study. [file Table_1.xlsx]

## Sheet: Supplementary table S1
Supplementary table S1. General information of the strains analyzed in this study.
Strains	Plasmids	NCBI Reference Sequence	Sequencing technology***	Update Date	Link	Assemby Software****	Annotation Software*****	RefSeq Release
Lactobacillus agilis DSM 20509		NZ_AYYP00000000.1	Illumina MiSeq; Illumina HiSeq	11-APR-2017	https://www.ncbi.nlm.nih.gov/nuccore/NZ_AYYP00000000.1?report=girevhist	Canu v. 1/6/2016	NCBI PGAP 4.1	86
Lactobacillus acidipiscis ACA-DC 1533		NZ_LT630287.1	Illumina HiSeq 2000; PacBio RS II	18-MAR-2017	https://www.ncbi.nlm.nih.gov/nuccore/NZ_LT630287.1?report=girevhist	SOAPdenovo v. 2.04	NCBI PGAP 4.1	86
Lactobacillus acidipiscis ACA-DC 1533	pLAC1	NC_014164.1*	ABI	17-DEC-2014	https://www.ncbi.nlm.nih.gov/nuccore/NC_014164.1?report=girevhist	CAP3	GeneMark,FGENESB,MetaGeneAnnotator	86
Lactobacillus acidipiscis ACA-DC 1533	pLAC2	LT996085.1**	Illumina HiSeq 2000; PacBio RS II	13-APR-2018	https://www.ncbi.nlm.nih.gov/nuccore/LT996085.1?report=girevhist	SOAPdenovo v. 2.04	RAST, Prodigal, MetaGeneAnnotator, FGENESB	-
Lactobacillus acidipiscis ACA-DC 1533	pLAC3	LT992335.1**	Illumina HiSeq 2000; PacBio RS II	28-MAR-2018	https://www.ncbi.nlm.nih.gov/nuccore/LT992335.1?report=girevhist	SOAPdenovo v. 2.04	RAST, Prodigal, MetaGeneAnnotator, FGENESB	-
Lactobacillus acidipiscis DSM 15836		NZ_AZFI00000000.1	Illumina MiSeq; Illumina HiSeq	11-APR-2017	https://www.ncbi.nlm.nih.gov/nuccore/NZ_AZFI00000000.1?report=girevhist	SOAPdenovo v. 2	NCBI PGAP 4.1	86
Lactobacillus acidipiscis JCM 10692		NZ_BDQH00000000.1	Illumina MiSeq	06-MAY-2017	https://www.ncbi.nlm.nih.gov/nuccore/NZ_BDQH00000000.1?report=girevhist	Platanus_B v. 1.1.0	NCBI PGAP 4.1	86
Lactobacillus acidipiscis KCTC 13900		NZ_BACS00000000.1	Roche 454	07-APR-2017	https://www.ncbi.nlm.nih.gov/nuccore/NZ_BACS00000000.1?report=girevhist	Newbler v. 2.3	NCBI PGAP 4.1	86
Lactobacillus acidipiscis DSM 15353		NZ_JQBK00000000.1	Illumina MiSeq; Illumina HiSeq	11-APR-2017	https://www.ncbi.nlm.nih.gov/nuccore/NZ_JQBK00000000.1?report=girevhist	SOAPdenovo v. 2	NCBI PGAP 4.1	86
Lactobacillus animalis DSM 20602		NZ_AYYW00000000.1	Illumina MiSeq; Illumina HiSeq	11-APR-2017	https://www.ncbi.nlm.nih.gov/nuccore/NZ_AYYW00000000.1?report=girevhist	SOAPdenovo v. 2	NCBI PGAP 4.1	86
Lactobacillus apodemi DSM 16634		NZ_AZFT00000000.1	Illumina MiSeq; Illumina HiSeq	11-APR-2017	https://www.ncbi.nlm.nih.gov/nuccore/NZ_AZFT00000000.1?report=girevhist	SOAPdenovo v. 2	NCBI PGAP 4.1	86
Lactobacillus aquaticus DSM 21051		NZ_AYZD00000000.1	Illumina MiSeq; Illumina HiSeq	16-APR-2017	https://www.ncbi.nlm.nih.gov/nuccore/NZ_AYZD00000000.1?report=girevhist	SOAPdenovo v. 2	NCBI PGAP 4.1	86
Lactobacillus aviarius subsp. aviarius DSM 20655		NZ_AYZA00000000.1	Illumina MiSeq; Illumina HiSeq	04-APR-2017	https://www.ncbi.nlm.nih.gov/nuccore/NZ_AYZA00000000.1?report=girevhist	SOAPdenovo v. 2	NCBI PGAP 4.1	86
Lactobacillus aviarius subsp. araffinosus DSM 20653		NZ_AYYZ00000000.1	Illumina MiSeq; Illumina HiSeq	04-APR-2017	https://www.ncbi.nlm.nih.gov/nuccore/NZ_AYYZ00000000.1?report=girevhist	SOAPdenovo v. 2	NCBI PGAP 4.1	86
Lactobacillus cacaonum DSM 21116		NZ_AYZE00000000.1	Illumina MiSeq; Illumina HiSeq	16-APR-2017	https://www.ncbi.nlm.nih.gov/nuccore/NZ_AYZE00000000.1?report=girevhist	SOAPdenovo v. 2	NCBI PGAP 4.1	86
Lactobacillus capillatus DSM 19910		NZ_AZEF00000000.1	Illumina MiSeq; Illumina HiSeq	16-APR-2017	https://www.ncbi.nlm.nih.gov/nuccore/NZ_AZEF00000000.1?report=girevhist	SOAPdenovo v. 2	NCBI PGAP 4.1	86
Lactobacillus ceti DSM 22408		NZ_AUHP00000000.1	Illumina HiSeq 2000	08-APR-2017	https://www.ncbi.nlm.nih.gov/nuccore/NZ_AUHP00000000.1?report=girevhist	Unknown program v. before 2013-03-07	NCBI PGAP 4.1	86
Lactobacillus equi DSM 15833		NZ_AZFH00000000.1	Illumina MiSeq; Illumina HiSeq	11-APR-2017	https://www.ncbi.nlm.nih.gov/nuccore/NZ_AZFH00000000.1?report=girevhist	Newbler v. 2.8	NCBI PGAP 4.1	86
Lactobacillus ghanensis DSM 18630		NZ_AZGB00000000.1	Illumina MiSeq; Illumina HiSeq	16-APR-2017	https://www.ncbi.nlm.nih.gov/nuccore/NZ_AZGB00000000.1?report=girevhist	SOAPdenovo v. 2	NCBI PGAP 4.1	86
Lactobacillus hayakitensis DSM 18933		NZ_AZGD00000000.1	Illumina MiSeq; Illumina HiSeq	11-APR-2017	https://www.ncbi.nlm.nih.gov/nuccore/NZ_AZGD00000000.1?report=girevhist	Newbler v. 2.8	NCBI PGAP 4.1	86
Lactobacillus hordei DSM 19519		NZ_AZDX00000000.1	Illumina MiSeq; Illumina HiSeq	16-APR-2017	https://www.ncbi.nlm.nih.gov/nuccore/NZ_AZDX00000000.1?report=girevhist	SOAPdenovo v. 2	NCBI PGAP 4.1	86
Lactobacillus mali DSM 20444		NZ_AYYH00000000.1	Illumina MiSeq; Illumina HiSeq	11-APR-2017	https://www.ncbi.nlm.nih.gov/nuccore/NZ_AYYH00000000.1?report=girevhist	SOAPdenovo v. 2	NCBI PGAP 4.1	86
Lactobacillus murinus DSM 20452		NZ_AYYN00000000.1	Illumina MiSeq; Illumina HiSeq	11-APR-2017	https://www.ncbi.nlm.nih.gov/nuccore/NZ_AYYN00000000.1?report=girevhist	SOAPdenovo v. 2	NCBI PGAP 4.1	86
Lactobacillus nagelii DSM 13675		NZ_AZEV00000000.1	Illumina MiSeq; Illumina HiSeq	16-APR-2017	https://www.ncbi.nlm.nih.gov/nuccore/NZ_AZEV00000000.1?report=girevhist	SOAPdenovo v. 2	NCBI PGAP 4.1	86
Lactobacillus oeni DSM 19972		NZ_AZEH00000000.1	Illumina MiSeq; Illumina HiSeq	16-APR-2017	https://www.ncbi.nlm.nih.gov/nuccore/NZ_AZEH00000000.1?report=girevhist	SOAPdenovo v. 2	NCBI PGAP 4.1	86
Lactobacillus pobuzihii NBRC 103219		NZ_JQCN00000000.1	Illumina MiSeq; Illumina HiSeq	11-APR-2017	https://www.ncbi.nlm.nih.gov/nuccore/NZ_JQCN00000000.1?report=girevhist	Velvet v. JUN-2012	NCBI PGAP 4.1	86
Lactobacillus ruminis ATCC 27780		NZ_JHAJ00000000.1	Illumina HiSeq	03-APR-2017	https://www.ncbi.nlm.nih.gov/nuccore/NZ_JHAJ00000000.1?report=girevhist	Velvet v. 1.2.07	NCBI PGAP 4.1	86
Lactobacillus ruminis ATCC 27782		NC_015975.1	454; Illumina	10-APR-2017	https://www.ncbi.nlm.nih.gov/nuccore/NC_015975.1?report=girevhist	Roche/454 Life Sciences Newbler and Mira	NCBI PGAP 4.1	86
Lactobacillus saerimneri DSM 16049		NZ_AUHQ00000000.1	Illumina HiSeq 2000	08-APR-2017	https://www.ncbi.nlm.nih.gov/nuccore/NZ_AUHQ00000000.1?report=girevhist	Unknown program v. before 2013-04-18	NCBI PGAP 4.1	86
Lactobacillus salivarius DSM 20555		NZ_ACGT00000000.1	454; ABI; Solexa/Illumina	10-APR-2017	https://www.ncbi.nlm.nih.gov/nuccore/NZ_ACGT00000000.1?report=girevhist	SOAPdenovo v. 2	NCBI PGAP 4.1	86
Lactobacillus salivarius UCC118		NC_007929.1	Sanger	03-AUG-2016	https://www.ncbi.nlm.nih.gov/nuccore/NC_007929.1?report=girevhist	-	NCBI PGAP 3.x	86
Lactobacillus satsumensis DSM 16230		NZ_AZFQ00000000.1	Illumina MiSeq; Illumina HiSeq	11-APR-2017	https://www.ncbi.nlm.nih.gov/nuccore/NZ_AZFQ00000000.1?report=girevhist	SOAPdenovo v. 2	NCBI PGAP 4.1	86
Lactobacillus sucicola DSM 21376		NZ_AYZF00000000.1	Illumina MiSeq; Illumina HiSeq	11-APR-2017	https://www.ncbi.nlm.nih.gov/nuccore/NZ_AYZF00000000.1?report=girevhist	SOAPdenovo v. 2	NCBI PGAP 4.1	86
Lactobacillus uvarum DSM 19971		NZ_AZEG00000000.1	Illumina MiSeq; Illumina HiSeq	16-APR-2017	https://www.ncbi.nlm.nih.gov/nuccore/NZ_AZEG00000000.1?report=girevhist	SOAPdenovo v. 2	NCBI PGAP 4.1	86
Lactobacillus vini DSM 20605		NZ_AYYX00000000.1	Illumina MiSeq; Illumina HiSeq	11-APR-2017	https://www.ncbi.nlm.nih.gov/nuccore/NZ_AYYX00000000.1?report=girevhist	SOAPdenovo v. 2	NCBI PGAP 4.1	86
Weissella kandleri DSM 20593		NZ_JQBP00000000.1	Illumina MiSeq; Illumina HiSeq	16-APR-2017	https://www.ncbi.nlm.nih.gov/nuccore/NZ_JQBP00000000.1?report=girevhist	SOAPdenovo v. 2	NCBI PGAP 4.1	86
Lactobacillus delbrueckii subsp. bulgaricus DSM 20081		NC_008054.1	Illumina MiSeq; Illumina HiSeq	30-MAR-2017	https://www.ncbi.nlm.nih.gov/nuccore/NC_008054.1?report=girevhist	PHRED/PHRAP/CONSED	NCBI PGAP 4.1	86
*Plasmid pLAC1 also appears with accession number FN667595.1 in GenBank as part of the genome of Lactobacillus acidipiscis ACA-DC 1533 (BioProject: PRJEB17511). For the analysis presented in this manuscript the RefSeq annotation was used.
**not in RefSeq
***Not all sequences are accompanied by Sequence Read Archive (SRA) data
****Assembly software as presented in the GenBank assembly record or the relevant paper describing the specified sequence
*****Annotation software as presented in the GenBank file or the relevant paper describing the specified sequence
