# Supplementary material for: Comparative Genomics of Lactobacillus acidipiscis ACA-DC 1533 Isolated From Traditional Greek Kopanisti Cheese Against Species Within the Lactobacillus salivarius Clade
Source: Front Microbiol. 2018 Jun 11;9:1244. doi: 10.3389/fmicb.2018.01244 (PMC6004923; doi:10.3389/fmicb.2018.01244)
Supplement: TABLE S2 — Level of completeness among the four L. acidipiscis strains as calculated by dBBQs. [file Table_2.xlsx]

## Sheet: Supplementary table S2
Supplementary table S2. Level of completeness among the four L. acidipiscis strains as calculated by dBBQs.
Strains	Genome Quality Score	Sequence Score	rRNA Score	tRNA Score	Essential Gene Score
L. acidipiscis KCTC 13900	0.7	0.32	0.6	0.9	1
L. acidipiscis DSM 15353	0.55	0.4	0	0.8	1
L. acidipiscis JCM 10692	0.5	0.41	0.6	1	0
L. acidipiscis DSM 15836	0.38	0.34	0.6	0.6	0
