# Supplementary material for: Comparative Genomics of Lactobacillus acidipiscis ACA-DC 1533 Isolated From Traditional Greek Kopanisti Cheese Against Species Within the Lactobacillus salivarius Clade
Source: Front Microbiol. 2018 Jun 11;9:1244. doi: 10.3389/fmicb.2018.01244 (PMC6004923; doi:10.3389/fmicb.2018.01244)
Supplement: TABLE S5 — Genes within genomic islands of L. acidipiscis ACA-DC 1533. Common genes within the rest of L. acidipiscis strains were predicted from the pan-genome analysis with the EDGAR software. [file Table_5.xlsx]

## Sheet: Supplementary table S5
Supplementary table S5. Genes within genomic islands of L. acidipiscis ACA-DC 1533. Common genes within the rest of L. acidipiscis strains were predicted from the pan-genome analysis with the EDGAR software.
Genomic island 1 (genomic coordinates: 166,530-191,640; size: 25,110 bp)
Lactobacillus acidipiscis ACA-DC 1533		Lactobacillus acidipiscis KCTC 13900		Lactobacillus acidipiscis JCM 10692T
locus_tag*	annotated function	locus_tag	annotated function	locus_tag	annotated function
LAC1533_RS00780	APC family permease	GSS_RS02475	APC family permease	Lacidipiscis_RS12295	APC family permease
LAC1533_RS00785	ornithine decarboxylase	GSS_RS02470	ornithine decarboxylase	Lacidipiscis_RS12290	ornithine decarboxylase
LAC1533_RS00790	hypothetical protein	GSS_RS13990	hypothetical protein	Lacidipiscis_RS12285	hypothetical protein
LAC1533_RS00795	hypothetical protein	GSS_RS13670	hypothetical protein	Lacidipiscis_RS12280	hypothetical protein
LAC1533_RS00800	DUF2992 domain-containing protein	GSS_RS02455	DUF2992 domain-containing protein	Lacidipiscis_RS12275	DUF2992 domain-containing protein
LAC1533_RS00805	GNAT family N-acetyltransferase	-	-	-	-
LAC1533_RS00810	transposase	-	-	-	-
LAC1533_RS00815	IS1380 family transposase	-	-	-	-
LAC1533_RS00820	transposase	-	-	-	-
LAC1533_RS00825	transposase	GSS_RS11565	ATPase AAA	-	-
LAC1533_RS00830	GNAT family N-acetyltransferase	-	-	-	-
LAC1533_RS00835	site-specific integrase	-	-	-	-
LAC1533_RS00840	TetR/AcrR family transcriptional regulator	GSS_RS02430	TetR/AcrR family transcriptional regulator	Lacidipiscis_RS00720	TetR/AcrR family transcriptional regulator
LAC1533_RS00845	ABC transporter permease	GSS_RS02425	ABC transporter permease	Lacidipiscis_RS00725	ABC transporter permease
LAC1533_RS00850	ABC transporter ATP-binding protein	GSS_RS02420	ABC transporter ATP-binding protein	Lacidipiscis_RS07105	ABC transporter ATP-binding protein
LAC1533_RS00855	dihydroxyacetone kinase subunit DhaK	GSS_RS02415	dihydroxyacetone kinase subunit DhaK	Lacidipiscis_RS00735	dihydroxyacetone kinase subunit DhaK
LAC1533_RS00860	dihydroxyacetone kinase subunit L	-	-	Lacidipiscis_RS00740	dihydroxyacetone kinase subunit L
LAC1533_RS00865	PTS-dependent dihydroxyacetone kinase phosphotransferase subunit DhaM	GSS_RS02405	PTS-dependent dihydroxyacetone kinase phosphotransferase subunit DhaM	Lacidipiscis_RS00745	PTS-dependent dihydroxyacetone kinase phosphotransferase subunit DhaM
LAC1533_RS00870	glycerol kinase	GSS_RS02400	glycerol kinase	Lacidipiscis_RS00750	glycerol kinase
LAC1533_RS00875	type 1 glycerol-3-phosphate oxidase	GSS_RS02395	type 1 glycerol-3-phosphate oxidase	Lacidipiscis_RS00755	type 1 glycerol-3-phosphate oxidase
LAC1533_RS00880	aquaporin family protein	GSS_RS02390	aquaporin family protein	Lacidipiscis_RS00760	aquaporin family protein
LAC1533_RS00885	GntR family transcriptional regulator	GSS_RS02385	GntR family transcriptional regulator	Lacidipiscis_RS00765	GntR family transcriptional regulator
LAC1533_RS00890	PTS sugar transporter subunit IIC	GSS_RS02380	PTS sugar transporter subunit IIC	Lacidipiscis_RS00770	PTS sugar transporter subunit IIC
LAC1533_RS00895	DUF3284 domain-containing protein	GSS_RS02375	DUF3284 domain-containing protein	Lacidipiscis_RS00775	DUF3284 domain-containing protein
Genomic island 2 (genomic coordinates: 361,412-368,010; size: 6,598 bp)
Lactobacillus acidipiscis ACA-DC 1533		Lactobacillus acidipiscis KCTC 13900		Lactobacillus acidipiscis JCM 10692T
locus_tag	annotated function	locus_tag	annotated function	locus_tag	annotated function
LAC1533_RS01675	malate permease	GSS_RS01690	malate permease	Lacidipiscis_RS04830	hypothetical protein
LAC1533_RS01680	hypothetical protein	GSS_RS01685	hypothetical protein	Lacidipiscis_RS04835	hypothetical protein
LAC1533_RS01685	DNA helicase	GSS_RS01680	DNA helicase	-	-
LAC1533_RS01690	hypothetical protein		-	-	-
LAC1533_RS01695	DNA-binding protein	GSS_RS13455	DNA-binding protein	-	-
LAC1533_RS01700	XRE family transcriptional regulator	GSS_RS11550	XRE family transcriptional regulator	-	-
LAC1533_RS01705	XRE family transcriptional regulator	GSS_RS01675	XRE family transcriptional regulator	-	-
LAC1533_RS01710	ImmA/IrrE family metallo-endopeptidase	GSS_RS01670	ImmA/IrrE family metallo-endopeptidase	-	-
LAC1533_RS01715	hypothetical protein	-	-	-	-
LAC1533_RS01720	DUF5067 domain-containing protein	GSS_RS01655	DUF5067 domain-containing protein	-	-
LAC1533_RS01725	hypothetical protein	-	-	-	-
LAC1533_RS01730	IS30 family transposase	-	-	-	-
Genomic island 3 (genomic coordinates: 478,668-487,028; size: 8,360 bp)
Lactobacillus acidipiscis ACA-DC 1533		Lactobacillus acidipiscis KCTC 13900		Lactobacillus acidipiscis JCM 10692T
locus_tag	annotated function	locus_tag	annotated function	locus_tag	annotated function
LAC1533_RS02190	alpha-glycosidase	GSS_RS09125	alpha-glycosidase	Lacidipiscis_RS04575	alpha-glycosidase
LAC1533_RS02195	sugar ABC transporter substrate-binding protein	-	-	-	-
LAC1533_RS02200	ABC transporter permease	-	-	-	-
LAC1533_RS02205	sugar ABC transporter permease	-	-	-	-
LAC1533_RS02210	hypothetical protein	-	-	-	-
LAC1533_RS02215	sugar ABC transporter ATP-binding protein	GSS_RS09150	ABC transporter ATP-binding protein	Lacidipiscis_RS04600	ABC transporter ATP-binding protein
LAC1533_RS02220	IS1380 family transposase	-	-	-	-
Genomic island 4 (genomic coordinates: 528,365-554,586; size: 26,221 bp)
Lactobacillus acidipiscis ACA-DC 1533		Lactobacillus acidipiscis KCTC 13900		Lactobacillus acidipiscis JCM 10692T
locus_tag	annotated function	locus_tag	annotated function	locus_tag	annotated function
LAC1533_RS02405	PTS mannose/fructose/sorbose transporter subunit IIC	GSS_RS09340	PTS mannose/fructose/sorbose transporter subunit IIC	Lacidipiscis_RS04155	PTS mannose/fructose/sorbose transporter subunit IIC
LAC1533_RS02410	PTS mannose family transporter subunit IID	GSS_RS09345	PTS mannose transporter subunit IID	Lacidipiscis_RS04160	PTS mannose transporter subunit IID
LAC1533_RS02415	DUF956 domain-containing protein	GSS_RS09350	DUF956 domain-containing protein	Lacidipiscis_RS04165	DUF956 domain-containing protein
LAC1533_RS02435	DUF975 domain-containing protein	-	-	Lacidipiscis_RS06995	DUF975 domain-containing protein
LAC1533_RS02440	neopullulanase/cyclomaltodextrinase/maltogenic alpha-amylase	GSS_RS05675	Neopullulanase/cyclomaltodextrinase/maltogenic alpha-amylase	Lacidipiscis_RS07000	neopullulanase/cyclomaltodextrinase/maltogenic alpha-amylase
LAC1533_RS02445	helix-turn-helix domain-containing protein	-	-	-	-
LAC1533_RS02450	hypothetical protein	-	-	-	-
LAC1533_RS02455	LysM peptidoglycan-binding domain-containing protein	GSS_RS05680	LysM peptidoglycan-binding domain-containing protein	Lacidipiscis_RS00140	LysM peptidoglycan-binding domain-containing protein
LAC1533_RS02460	LysM peptidoglycan-binding domain-containing protein	-	-	-	-
LAC1533_RS02465	uracil-DNA glycosylase	GSS_RS05685	uracil-DNA glycosylase	Lacidipiscis_RS03845	uracil-DNA glycosylase
LAC1533_RS02475	folate family ECF transporter S component	GSS_RS05695	folate family ECF transporter S component	Lacidipiscis_RS03835	folate family ECF transporter S component
LAC1533_RS02480	metal ABC transporter permease	GSS_RS05700	metal ABC transporter permease	Lacidipiscis_RS03830	metal ABC transporter permease
LAC1533_RS02485	ABC transporter ATP-binding protein	GSS_RS05705	ABC transporter ATP-binding protein	Lacidipiscis_RS03825	ABC transporter ATP-binding protein
LAC1533_RS02490	QueT transporter family protein	GSS_RS05710	QueT transporter family protein	Lacidipiscis_RS03820	QueT transporter family protein
LAC1533_RS02495	DUF2829 domain-containing protein	GSS_RS05715	DUF2829 domain-containing protein	Lacidipiscis_RS03815	DUF2829 domain-containing protein
LAC1533_RS02500	3-oxoacyl-ACP reductase	GSS_RS05720	3-oxoacyl-ACP reductase	Lacidipiscis_RS03810	3-oxoacyl-ACP reductase
LAC1533_RS02505	HD domain-containing protein	GSS_RS05725	HD domain-containing protein	Lacidipiscis_RS03805	HD domain-containing protein
LAC1533_RS02510	lipase/esterase	GSS_RS05730	lipase/esterase	Lacidipiscis_RS03800	lipase
LAC1533_RS02515	16S rRNA (guanine(527)-N(7))-methyltransferase RsmG	GSS_RS05735	16S rRNA (guanine(527)-N(7))-methyltransferase RsmG	Lacidipiscis_RS03795	16S rRNA (guanine(527)-N(7))-methyltransferase RsmG
LAC1533_RS02520	nucleoid occlusion protein	GSS_RS05740	nucleoid occlusion protein	Lacidipiscis_RS03790	nucleoid occlusion protein
LAC1533_RS02525	ParA family protein	GSS_RS05745	ParA family protein	Lacidipiscis_RS03785	ParA family protein
LAC1533_RS02530	chromosome partitioning protein ParB	GSS_RS05750	chromosome partitioning protein ParB	Lacidipiscis_RS03780	chromosome partitioning protein ParB
Genomic island 5 (genomic coordinates: 1,232,888-1,269,842; size: 36,954 bp)
Lactobacillus acidipiscis ACA-DC 1533		Lactobacillus acidipiscis KCTC 13900		Lactobacillus acidipiscis JCM 10692T
locus_tag	annotated function	locus_tag	annotated function	locus_tag	annotated function
LAC1533_RS05700	DUF2188 domain-containing protein	-	-	Lacidipiscis_RS01440	DUF2188 domain-containing protein
LAC1533_RS05705	hypothetical protein	-	-	Lacidipiscis_RS01430	hypothetical protein
LAC1533_RS05710	hypothetical protein	-	-	-	-
LAC1533_RS05715	hypothetical protein	-	-	-	-
LAC1533_RS05720	hypothetical protein	-	-	Lacidipiscis_RS01415	hypothetical protein
LAC1533_RS05725	hypothetical protein	-	-	-	-
LAC1533_RS05730	hypothetical protein	-	-	-	-
LAC1533_RS05735	hypothetical protein	-	-	-	-
LAC1533_RS05740	single-stranded DNA-binding protein	-	-	-	-
LAC1533_RS05745	hypothetical protein	-	-	-	-
LAC1533_RS05750	DNA replication protein	-	-	-	-
LAC1533_RS05755	hypothetical protein	-	-	-	-
LAC1533_RS05760	hypothetical protein	-	-	Lacidipiscis_RS01385	hypothetical protein
LAC1533_RS05765	RusA family crossover junction endodeoxyribonuclease	-	-	Lacidipiscis_RS01380	RusA family crossover junction endodeoxyribonuclease
LAC1533_RS05770	hypothetical protein	-	-	-	-
LAC1533_RS05775	hypothetical protein	-	-	Lacidipiscis_RS01375	hypothetical protein
LAC1533_RS05780	hypothetical protein	-	-	-	-
LAC1533_RS05785	hypothetical protein	-	-	-	-
LAC1533_RS05790	site-specific DNA-methyltransferase	-	-	-	-
LAC1533_RS05795	hypothetical protein	-	-	-	-
LAC1533_RS05800	hypothetical protein	-	-	Lacidipiscis_RS01365	hypothetical protein
LAC1533_RS05805	terminase small subunit	-	-	Lacidipiscis_RS01360	terminase small subunit
LAC1533_RS05810	PBSX family phage terminase large subunit	-	-	Lacidipiscis_RS01355	PBSX family phage terminase large subunit
LAC1533_RS05815	phage portal protein	-	-	Lacidipiscis_RS01350	phage portal protein
LAC1533_RS05820	minor capsid protein	-	-	Lacidipiscis_RS01345	minor capsid protein
LAC1533_RS05825	hypothetical protein	-	-	Lacidipiscis_RS01340	hypothetical protein
LAC1533_RS05830	capsid protein	-	-	Lacidipiscis_RS01335	hypothetical protein
LAC1533_RS05835	hypothetical protein	-	-	-	-
LAC1533_RS05840	hypothetical protein	-	-	Lacidipiscis_RS01320	hypothetical protein
LAC1533_RS05845	capsid protein	-	-	Lacidipiscis_RS01315	capsid protein
LAC1533_RS05850	capsid protein	-	-	Lacidipiscis_RS01310	capsid protein
LAC1533_RS05855	hypothetical protein	-	-	Lacidipiscis_RS01305	hypothetical protein
LAC1533_RS05860	capsid protein	-	-	Lacidipiscis_RS01300	capsid protein
LAC1533_RS05865	hypothetical protein	-	-	Lacidipiscis_RS01295	hypothetical protein
LAC1533_RS05870	hypothetical protein	-	-	Lacidipiscis_RS01290	hypothetical protein
LAC1533_RS05875	hypothetical protein	-	-	Lacidipiscis_RS01285	hypothetical protein
LAC1533_RS05880	hypothetical protein	-	-	Lacidipiscis_RS01280	hypothetical protein
LAC1533_RS05885	hypothetical protein	-	-	Lacidipiscis_RS01275	hypothetical protein
LAC1533_RS05890	hypothetical protein	-	-	Lacidipiscis_RS01270	hypothetical protein
LAC1533_RS05895	hypothetical protein	-	-	Lacidipiscis_RS01265	hypothetical protein
LAC1533_RS05900	collagen-like protein	-	-	-	-
LAC1533_RS05905	hypothetical protein	-	-	-	-
LAC1533_RS05910	hypothetical protein	-	-	Lacidipiscis_RS01260	hypothetical protein
LAC1533_RS05915	hypothetical protein	-	-	-	-
LAC1533_RS05920	hypothetical protein	-	-	-	-
LAC1533_RS05925	DUF2335 domain-containing protein	-	-	-	-
LAC1533_RS05930	hypothetical protein	GSS_RS03935	hypothetical protein	Lacidipiscis_RS01240	hypothetical protein
Genomic island 6 (genomic coordinates: 1,317,124-1,323,132; size: 6,008 bp)
Lactobacillus acidipiscis ACA-DC 1533		Lactobacillus acidipiscis KCTC 13900		Lactobacillus acidipiscis JCM 10692T
locus_tag	annotated function	locus_tag	annotated function	locus_tag	annotated function
LAC1533_RS06125	transcriptional repressor	GSS_RS00045	transcriptional repressor	Lacidipiscis_RS05250	transcriptional repressor
LAC1533_RS06130	site-specific tyrosine recombinase XerD	GSS_RS11455	site-specific tyrosine recombinase XerD	Lacidipiscis_RS05255	site-specific tyrosine recombinase XerD
LAC1533_RS06135	GNAT family N-acetyltransferase	GSS_RS00050	GNAT family N-acetyltransferase	Lacidipiscis_RS05260	GNAT family N-acetyltransferase
LAC1533_RS06140	rifampin ADP-ribosyl transferase	GSS_RS00055	rifampin ADP-ribosyl transferase	Lacidipiscis_RS05265	rifampin ADP-ribosyl transferase
LAC1533_RS06145	SMC-Scp complex subunit ScpB	GSS_RS00060	SMC-Scp complex subunit ScpB	Lacidipiscis_RS05270	SMC-Scp complex subunit ScpB
LAC1533_RS06150	rRNA pseudouridine synthase	GSS_RS00065	rRNA pseudouridine synthase	Lacidipiscis_RS05275	rRNA pseudouridine synthase
LAC1533_RS06155	hypothetical protein	GSS_RS00070	hypothetical protein	Lacidipiscis_RS05280	hypothetical protein
LAC1533_RS06160	ATP-dependent DNA helicase RecQ	GSS_RS00075	ATP-dependent DNA helicase RecQ	Lacidipiscis_RS05285	ATP-dependent DNA helicase RecQ
Genomic island 7 (genomic coordinates: 1,560,818-1,583,886; size: 23,068 bp)
Lactobacillus acidipiscis ACA-DC 1533		Lactobacillus acidipiscis KCTC 13900		Lactobacillus acidipiscis JCM 10692T
locus_tag	annotated function	locus_tag	annotated function	locus_tag	annotated function
LAC1533_RS07280	hypothetical protein	-	-	-	-
LAC1533_RS07285	addiction module toxin RelE	-	-	-	-
LAC1533_RS07290	antitoxin RelB	GSS_RS11150	antitoxin RelB	Lacidipiscis_RS12870	RelB
LAC1533_RS07295	site-specific integrase	-	-	-	-
LAC1533_RS07300	transcriptional regulator	GSS_RS01425	transcriptional regulator	-	-
LAC1533_RS07305	hypothetical protein	-	-	-	-
LAC1533_RS07310	IS1380 family transposase	-	-	-	-
LAC1533_RS07315	hypothetical protein	-	-	-	-
LAC1533_RS07320	transposase	-	-	-	-
LAC1533_RS07325	transposase	GSS_RS11365	transposase	-	-
LAC1533_RS07330	hypothetical protein	-	-	-	-
LAC1533_RS07335	DUF536 domain-containing protein	GSS_RS11750	DUF536 domain-containing protein	-	-
LAC1533_RS07340	putative holin-like toxin	GSS_RS14255	putative holin-like toxin	-	-
LAC1533_RS07345	LtrC	-	-	Lacidipiscis_RS12035	hypothetical protein
LAC1533_RS07350	hypothetical protein	-	-	Lacidipiscis_RS12030	hypothetical protein
LAC1533_RS07355	hypothetical protein	-	-	-	-
LAC1533_RS07360	type IA DNA topoisomerase	-	-	Lacidipiscis_RS12025	type IA DNA topoisomerase
LAC1533_RS07365	hypothetical protein	-	-	-	-
LAC1533_RS07370	conjugal transfer protein	-	-	Lacidipiscis_RS01950	hypothetical protein
LAC1533_RS07375	hypothetical protein	-	-	-	-
LAC1533_RS07380	conjugal transfer protein	-	-	-	-
LAC1533_RS07385	conjugal transfer protein	-	-	-	-
LAC1533_RS07390	hypothetical protein	-	-	-	-
LAC1533_RS07395	IS30 family transposase	GSS_RS11415	IS30 family transposase	-	-
LAC1533_RS07400	hypothetical protein	-	-	-	-
LAC1533_RS07405	hypothetical protein	-	-	-	-
LAC1533_RS07410	peptidoglycan endopeptidase	-	-	-	-
LAC1533_RS07415	IS256 family transposase	-	-	-	-
LAC1533_RS07420	transposase	-	-	-	-
LAC1533_RS07425	transposase	-	-	-	-
Genomic island 8 (genomic coordinates: 1,812,682-1,817,359; size: 4,677 bp)
Lactobacillus acidipiscis ACA-DC 1533		Lactobacillus acidipiscis KCTC 13900		Lactobacillus acidipiscis DSM 15836T
locus_tag	annotated function	locus_tag	annotated function	locus_tag	annotated function
LAC1533_RS08565	addiction module toxin RelE	-	-	-	-
LAC1533_RS08570	phage portal protein	-	-	-	-
LAC1533_RS08575	peptidase	-	-	-	-
LAC1533_RS08580	phage major capsid protein	-	-	-	-
LAC1533_RS08585	hypothetical protein	-	-	-	-
LAC1533_RS08590	head-tail adaptor	-	-	-	-
LAC1533_RS08595	DNA primase	-	-	-	-
LAC1533_RS08600	1,4-beta-N-acetylmuramidase	-	-	-	-
Genomic island 9 (genomic coordinates: 1,876,064-1,930,970; size: 54,906 bp)
Lactobacillus acidipiscis ACA-DC 1533		Lactobacillus acidipiscis KCTC 13900		Lactobacillus acidipiscis JCM 10692T
locus_tag	annotated function	locus_tag	annotated function	locus_tag	annotated function
LAC1533_RS08865	50S ribosomal protein L13	GSS_RS05060	50S ribosomal protein L13	Lacidipiscis_RS05930	50S ribosomal protein L13
LAC1533_RS08870	tRNA pseudouridine(38-40) synthase TruA	GSS_RS05055	tRNA pseudouridine(38-40) synthase TruA	Lacidipiscis_RS05935	tRNA pseudouridine(38-40) synthase TruA
LAC1533_RS08875	energy-coupling factor transporter transmembrane protein EcfT	GSS_RS05050	energy-coupling factor transporter transmembrane protein EcfT	Lacidipiscis_RS05940	energy-coupling factor transporter transmembrane protein EcfT
LAC1533_RS08880	energy-coupling factor ABC transporter ATP-binding protein	GSS_RS05045	energy-coupling factor transporter ATPase	Lacidipiscis_RS05945	energy-coupling factor ABC transporter ATP-binding protein
LAC1533_RS08885	energy-coupling factor ABC transporter ATP-binding protein	GSS_RS05040	energy-coupling factor ABC transporter ATP-binding protein	Lacidipiscis_RS05950	energy-coupling factor ABC transporter ATP-binding protein
LAC1533_RS08890	50S ribosomal protein L17	GSS_RS05035	50S ribosomal protein L17	Lacidipiscis_RS05955	50S ribosomal protein L17
LAC1533_RS08895	DNA-directed RNA polymerase subunit alpha	GSS_RS05030	DNA-directed RNA polymerase subunit alpha	Lacidipiscis_RS05960	DNA-directed RNA polymerase subunit alpha
LAC1533_RS08900	30S ribosomal protein S11	GSS_RS05025	30S ribosomal protein S11	Lacidipiscis_RS05965	30S ribosomal protein S11
LAC1533_RS08905	30S ribosomal protein S13	GSS_RS05020	30S ribosomal protein S13	Lacidipiscis_RS05970	30S ribosomal protein S13
LAC1533_RS08910	50S ribosomal protein L36	GSS_RS05015	50S ribosomal protein L36	Lacidipiscis_RS05975	50S ribosomal protein L36
LAC1533_RS08915	translation initiation factor IF-1	GSS_RS05010	translation initiation factor IF-1	Lacidipiscis_RS05980	translation initiation factor IF-1
LAC1533_RS08920	adenylate kinase	GSS_RS05005	adenylate kinase	Lacidipiscis_RS05985	adenylate kinase
LAC1533_RS08925	preprotein translocase subunit SecY	GSS_RS05000	preprotein translocase subunit SecY	Lacidipiscis_RS05990	preprotein translocase subunit SecY
LAC1533_RS08930	50S ribosomal protein L15	GSS_RS04995	50S ribosomal protein L15	Lacidipiscis_RS05995	50S ribosomal protein L15
LAC1533_RS08935	50S ribosomal protein L30	GSS_RS04990	50S ribosomal protein L30	Lacidipiscis_RS06000	50S ribosomal protein L30
LAC1533_RS08940	30S ribosomal protein S5	GSS_RS04985	30S ribosomal protein S5	Lacidipiscis_RS06005	30S ribosomal protein S5
LAC1533_RS08945	50S ribosomal protein L18	GSS_RS04980	50S ribosomal protein L18	Lacidipiscis_RS06010	50S ribosomal protein L18
LAC1533_RS08950	50S ribosomal protein L6	GSS_RS04975	50S ribosomal protein L6	Lacidipiscis_RS06015	50S ribosomal protein L6
LAC1533_RS08955	30S ribosomal protein S8	GSS_RS04970	30S ribosomal protein S8	Lacidipiscis_RS06020	30S ribosomal protein S8
LAC1533_RS08960	type Z 30S ribosomal protein S14	GSS_RS04965	type Z 30S ribosomal protein S14	Lacidipiscis_RS06025	type Z 30S ribosomal protein S14
LAC1533_RS08965	50S ribosomal protein L5	GSS_RS04960	50S ribosomal protein L5	Lacidipiscis_RS06030	50S ribosomal protein L5
LAC1533_RS08970	50S ribosomal protein L24	GSS_RS04955	50S ribosomal protein L24	Lacidipiscis_RS06035	50S ribosomal protein L24
LAC1533_RS08975	50S ribosomal protein L14	GSS_RS04950	50S ribosomal protein L14	Lacidipiscis_RS06040	50S ribosomal protein L14
LAC1533_RS08980	30S ribosomal protein S17	GSS_RS04945	30S ribosomal protein S17	Lacidipiscis_RS06045	30S ribosomal protein S17
LAC1533_RS08985	50S ribosomal protein L29	GSS_RS04940	50S ribosomal protein L29	Lacidipiscis_RS06050	50S ribosomal protein L29
LAC1533_RS08990	50S ribosomal protein L16	GSS_RS04935	50S ribosomal protein L16	Lacidipiscis_RS06055	50S ribosomal protein L16
LAC1533_RS08995	30S ribosomal protein S3	GSS_RS04930	30S ribosomal protein S3	Lacidipiscis_RS06060	30S ribosomal protein S3
LAC1533_RS09000	50S ribosomal protein L22	GSS_RS04925	50S ribosomal protein L22	Lacidipiscis_RS06065	50S ribosomal protein L22
LAC1533_RS09005	30S ribosomal protein S19	GSS_RS04920	30S ribosomal protein S19	Lacidipiscis_RS06070	30S ribosomal protein S19
LAC1533_RS09010	50S ribosomal protein L2	GSS_RS04915	50S ribosomal protein L2	Lacidipiscis_RS06075	50S ribosomal protein L2
LAC1533_RS09015	50S ribosomal protein L23	GSS_RS04910	50S ribosomal protein L23	Lacidipiscis_RS06080	50S ribosomal protein L23
LAC1533_RS09020	50S ribosomal protein L4	GSS_RS04905	50S ribosomal protein L4	Lacidipiscis_RS06085	50S ribosomal protein L4
LAC1533_RS09025	50S ribosomal protein L3	GSS_RS04900	50S ribosomal protein L3	Lacidipiscis_RS06090	50S ribosomal protein L3
LAC1533_RS09030	30S ribosomal protein S10	GSS_RS04895	30S ribosomal protein S10	Lacidipiscis_RS06095	30S ribosomal protein S10
Genomic island 10 (genomic coordinates: 1,952,756-1,964,615; size: 11,859 bp)
Lactobacillus acidipiscis ACA-DC 1533		Lactobacillus acidipiscis KCTC 13900		Lactobacillus acidipiscis JCM 10692T
locus_tag	annotated function	locus_tag	annotated function	locus_tag	annotated function
LAC1533_RS09300	hypothetical protein	GSS_RS08395	hypothetical protein	Lacidipiscis_RS04780	hypothetical protein
LAC1533_RS09305	exodeoxyribonuclease III	GSS_RS08390	exodeoxyribonuclease III	Lacidipiscis_RS04785	exodeoxyribonuclease III
LAC1533_RS09310	group II intron reverse transcriptase/maturase	-	-	-	-
LAC1533_RS09315	hypothetical protein	-	-	-	-
LAC1533_RS09320	IS66 family transposase	GSS_RS08385	IS66 family transposase
LAC1533_RS09325	transposase	-	-	-	-
LAC1533_RS09330	hypothetical protein	-	-	-	-
LAC1533_RS09335	sigma-70 family RNA polymerase sigma factor	GSS_RS08370	hypothetical protein	-	-
LAC1533_RS09340	hypothetical protein	-	-	-	-
LAC1533_RS09345	DUF3173 domain-containing protein	GSS_RS08355	DUF3173 domain-containing protein	-	-
LAC1533_RS09350	site-specific integrase	GSS_RS08350	site-specific integrase	-	-
LAC1533_RS09355	glutamine-hydrolyzing GMP synthase	GSS_RS08345	glutamine-hydrolyzing GMP synthase	Lacidipiscis_RS09005	glutamine-hydrolyzing GMP synthase
LAC1533_RS09360	type I pantothenate kinase	-	-	Lacidipiscis_RS09010	type I pantothenate kinase
LAC1533_RS09365	lipase	GSS_RS08335	lipase	Lacidipiscis_RS09015	acylhydrolase
Genomic island 11 (genomic coordinates: 2,383,526-2,392,933; size: 9,407 bp)
Lactobacillus acidipiscis ACA-DC 1533		Lactobacillus acidipiscis KCTC 13900		Lactobacillus acidipiscis JCM 10692T
locus_tag	annotated function	locus_tag	annotated function	locus_tag	annotated function
LAC1533_RS11280	hypothetical protein	GSS_RS10050	hypothetical protein	-	-
LAC1533_RS11285	GNAT family N-acetyltransferase	GSS_RS13235	GNAT family N-acetyltransferase	-	-
LAC1533_RS11290	IS256 family transposase	-	-	-	-
LAC1533_RS11295	amino acid permease	GSS_RS10060	amino acid permease	Lacidipiscis_RS03680	amino acid permease
LAC1533_RS11300	hypothetical protein	GSS_RS13240	ArgR family transcriptional regulator	Lacidipiscis_RS03675	hypothetical protein
LAC1533_RS11305	alpha-glucosidase	GSS_RS10075	alpha-glucosidase	Lacidipiscis_RS03670	alpha-glucosidase
LAC1533_RS11310	fructokinase	GSS_RS10080	fructokinase	Lacidipiscis_RS03665	fructokinase
LAC1533_RS11315	glyoxalase	GSS_RS10085	glyoxalase/bleomycin resistance/dioxygenase family protein	Lacidipiscis_RS03660	glyoxalase/bleomycin resistance/dioxygenase family protein
LAC1533_RS11320	PTS glucose transporter subunit IIABC	GSS_RS10090	PTS glucose transporter subunit IIABC	-	-
Genomic island 12 (genomic coordinates: 2,404,281-2,427,642; size: 23,361 bp)
Lactobacillus acidipiscis ACA-DC 1533		Lactobacillus acidipiscis KCTC 13900		Lactobacillus acidipiscis JCM 10692T
locus_tag	annotated function	locus_tag	annotated function	locus_tag	annotated function
LAC1533_RS11380	PTS mannitol transporter subunit IIA	-	-	Lacidipiscis_RS07200	PTS mannitol transporter subunit IIA
LAC1533_RS11385	PTS mannitol transporter subunit IICBA	-	-	Lacidipiscis_RS07205	PTS mannitol transporter subunit IICBA
LAC1533_RS11390	esterase family protein	-	-	Lacidipiscis_RS07210	esterase family protein
LAC1533_RS11395	PTS fructose transporter subunit IID	-	-	Lacidipiscis_RS07215	PTS fructose transporter subunit IID
LAC1533_RS11400	PTS sugar transporter subunit IIC	-	-	Lacidipiscis_RS07220	PTS sugar transporter subunit IIC
LAC1533_RS11405	PTS mannose/fructose/sorbose transporter subunit IIB	-	-	Lacidipiscis_RS07225	PTS mannose/fructose/sorbose transporter subunit IIB
LAC1533_RS11410	PRD domain-containing protein	-	-	Lacidipiscis_RS07230	PRD domain-containing protein
LAC1533_RS11415	hypothetical protein	-	-	Lacidipiscis_RS07235	hypothetical protein
LAC1533_RS11420	HTH domain-containing protein	-	-	Lacidipiscis_RS09490	HTH domain-containing protein
LAC1533_RS11425	glucosamine-6-phosphate deaminase	GSS_RS10115	glucosamine-6-phosphate deaminase	Lacidipiscis_RS09485	glucosamine-6-phosphate deaminase
LAC1533_RS11430	glutamine--fructose-6-phosphate transaminase (isomerizing)	GSS_RS10120	glutamine--fructose-6-phosphate transaminase (isomerizing)	Lacidipiscis_RS09480	glutamine--fructose-6-phosphate transaminase (isomerizing)
LAC1533_RS11435	group II intron reverse transcriptase/maturase	-	-	-	-
LAC1533_RS11440	hypothetical protein	-	-	-	-
LAC1533_RS11445	ribonucleoside-triphosphate reductase, adenosylcobalamin-dependent	GSS_RS10125	ribonucleoside-triphosphate reductase, adenosylcobalamin-dependent	Lacidipiscis_RS09475	ribonucleoside-triphosphate reductase, adenosylcobalamin-dependent
LAC1533_RS11450	ATP:cob(I)alamin adenosyltransferase	GSS_RS10130	ATP:cob(I)alamin adenosyltransferase	Lacidipiscis_RS09470	ATP:cob(I)alamin adenosyltransferase
LAC1533_RS11455	DUF4430 domain-containing protein	GSS_RS10135	DUF4430 domain-containing protein	Lacidipiscis_RS09465	DUF4430 domain-containing protein
LAC1533_RS11460	aldo/keto reductase	GSS_RS10140	aldo/keto reductase	Lacidipiscis_RS00510	aldo/keto reductase
LAC1533_RS11465	cupin domain-containing protein	GSS_RS10145	cupin domain-containing protein	Lacidipiscis_RS00515	cupin domain-containing protein
LAC1533_RS11470	carboxymuconolactone decarboxylase family protein	GSS_RS10150	carboxymuconolactone decarboxylase family protein	Lacidipiscis_RS00520	carboxymuconolactone decarboxylase family protein
LAC1533_RS11475	DUF2255 domain-containing protein	GSS_RS10155	DUF2255 domain-containing protein	Lacidipiscis_RS00525	DUF2255 domain-containing protein
LAC1533_RS11480	MerR family transcriptional regulator	GSS_RS10160	MerR family transcriptional regulator	Lacidipiscis_RS00530	MerR family transcriptional regulator
Genomic island 13 (genomic coordinates: 2,467,112-2,491,877; size: 24,765 bp)
Lactobacillus acidipiscis ACA-DC 1533		Lactobacillus acidipiscis KCTC 13900		Lactobacillus acidipiscis JCM 10692T
locus_tag	annotated function	locus_tag	annotated function	locus_tag	annotated function
LAC1533_RS11635	DUF4811 domain-containing protein	GSS_RS03765	DUF4811 domain-containing protein	-	-
LAC1533_RS11640	MFS transporter	-	-	-	-
LAC1533_RS11645	MerR family transcriptional regulator	GSS_RS03755	MerR family transcriptional regulator	Lacidipiscis_RS12730	MerR family transcriptional regulator
LAC1533_RS11650	HAD family hydrolase	GSS_RS11485	HAD family hydrolase	Lacidipiscis_RS12725	HAD family hydrolase
LAC1533_RS11655	CrcB family protein	GSS_RS03750	CrcB family protein	Lacidipiscis_RS00125	CrcB family protein
LAC1533_RS11660	hypothetical protein	GSS_RS03745	camphor resistance protein CrcB	Lacidipiscis_RS04090	hypothetical protein
LAC1533_RS11665	6-phospho-beta-glucosidase	GSS_RS03740	6-phospho-beta-glucosidase	Lacidipiscis_RS04095	6-phospho-beta-glucosidase
LAC1533_RS11670	PTS lactose/cellobiose transporter subunit IIA	GSS_RS03735	PTS lactose/cellobiose transporter subunit IIA	Lacidipiscis_RS04100	PTS lactose/cellobiose transporter subunit IIA
LAC1533_RS11675	PTS sugar transporter subunit IIB	GSS_RS03730	PTS sugar transporter subunit IIB	Lacidipiscis_RS04105	PTS sugar transporter subunit IIB
LAC1533_RS11680	GntR family transcriptional regulator	-	-	Lacidipiscis_RS04110	GntR family transcriptional regulator
LAC1533_RS11685	hypothetical protein	-	-	-	-
LAC1533_RS11690	group II intron reverse transcriptase/maturase	-	-	-	-
LAC1533_RS11695	hypothetical protein	-	-	-	-
LAC1533_RS11700	hypothetical protein	-	-
LAC1533_RS11705	nucleotide sugar dehydrogenase	-	-	Lacidipiscis_RS02425	nucleotide sugar dehydrogenase
LAC1533_RS11710	hypothetical protein	-	-	-	-
LAC1533_RS11715	hypothetical protein	-	-	-	-
LAC1533_RS11720	hypothetical protein	-	-	-	-
LAC1533_RS11725	hypothetical protein	-	-	-	-
LAC1533_RS11730	hypothetical protein	-	-	-	-
LAC1533_RS11735	glycosyltransferase family 2 protein	-	-	-	-
LAC1533_RS11740	UDP-phosphate N-acetylgalactosaminyl-1-phosphate transferase	GSS_RS03700	sugar transferase	Lacidipiscis_RS00600	UDP-phosphate N-acetylgalactosaminyl-1-phosphate transferase
LAC1533_RS11745	epimerase	GSS_RS03695	epimerase	Lacidipiscis_RS00605	epimerase
LAC1533_RS11750	tyrosine protein phosphatase	GSS_RS03685	tyrosine protein phosphatase	Lacidipiscis_RS00610	hypothetical protein
LAC1533_RS11755	exopolysaccharide biosynthesis protein	GSS_RS03680	exopolysaccharide biosynthesis protein	Lacidipiscis_RS00615	exopolysaccharide biosynthesis protein
LAC1533_RS11760	chain-length determining protein	GSS_RS03675	polysaccharide biosynthesis protein	Lacidipiscis_RS00620	chain-length determining protein
LAC1533_RS11765	serine hydrolase	GSS_RS03670	serine hydrolase	Lacidipiscis_RS00625	serine hydrolase
* Blue colour genes represent pseudogenes within strain ACA-DC 1533
