# Supplementary material for: Comparative Genomics of Lactobacillus acidipiscis ACA-DC 1533 Isolated From Traditional Greek Kopanisti Cheese Against Species Within the Lactobacillus salivarius Clade
Source: Front Microbiol. 2018 Jun 11;9:1244. doi: 10.3389/fmicb.2018.01244 (PMC6004923; doi:10.3389/fmicb.2018.01244)
Supplement: TABLE S6 — (A) Prophage regions identified in the three L. acidipiscis strains using the PHASTER software. (B) CRISPR systems identified in the L. acidipiscis KCTC 13900 genome using the CRISPRFinder tool. [file Table_6.xlsx]

## Sheet: Supplementary table S6A
Supplementary table S6A. Prophage regions identified in the three L. acidipiscis strains using the PHASTER software.
				Lactobacillus acidipiscis ACA-DC 1533			Lactobacillus acidipiscis JCM 10692T	Lactobacillus acidipiscis KCTC 13900
Region Length	Completeness	Region Position	Most common phages (hit genes count)	BLAST Hit	E-Value	locus_tag	locus_tag	locus_tag
43.4 Kbp	intact	1,228,777-1,272,253	Lactobacillus phage phig1e (9)	attL	0	-	-	-
			Aggregatibacter phage S1249 (9)	PROPHAGE_Oceano_HTE831: integrase;phage(gi23097608)	4.04e-82	LAC1533_RS05675	Lacidipiscis_RS01475	-
			Lactobacillus phage phiJB (9)	PHAGE_Propio_PFR1_NC_031076: hypothetical protein; phage(gi100027)	2.88e-32	LAC1533_RS05680	Lacidipiscis_RS01470	-
			Lactobacillus phage LL-H (6)	PHAGE_Lactob_Sha1_NC_019489: bifunctional S24 family peptidase/transcriptional regulator; phage(gi418489831)	8.16e-64	LAC1533_RS05685	-	-
			Streptococcus phage 5093 (6)	PHAGE_Lactoc_98201_NC_031064: putative Cro/Cl-type repressor; phage(gi100005)	2.28e-29	LAC1533_RS05690	-	-
			Lactobacillus phage PLE2 (5)	PHAGE_Lactob_Sha1_NC_019489: phage-related antirepressor; phage(gi418489833)	3.39e-70	LAC1533_RS05695	-	-
			Lactobacillus phage Sha1 (5)	PHAGE_Gordon_Schwabeltier_NC_031255: putative head morphogenesis protein; phage(gi100034)	3.89e-08	LAC1533_RS05700	Lacidipiscis_RS01440	-
			Bacillus phage BCJA1c (5)	hypothetical protein	0	LAC1533_RS05705	Lacidipiscis_RS01430	-
			Lactobacillus phage iLp1308 (4)	hypothetical protein	0	LAC1533_RS05710	-	-
			Lactobacillus phage CL1 (4)	hypothetical protein	0	LAC1533_RS05715	-	-
				hypothetical protein	0	LAC1533_RS05720	Lacidipiscis_RS01415	-
				PHAGE_Lactob_Sha1_NC_019489: phage protein; phage(gi418489843)	2.4e-28	LAC1533_RS05725	-	-
				PHAGE_Strept_SMP_NC_008721: hypothetical protein; phage(gi119953766)	6.41e-48	LAC1533_RS05730	-	-
				PHAGE_Lactob_PL_1_NC_022757: hypothetical protein; phage(gi557308025)	2.44e-73	LAC1533_RS05735	-	-
				PHAGE_Lactob_Lv_1_NC_011801: single stranded DNA binding protein; phage(gi219563233)	1.68e-33	LAC1533_RS05740	-	-
				hypothetical protein	0	LAC1533_RS05745	-	-
				PHAGE_Strept_APCM01_NC_029030: replisome organizer; phage(gi971767293)	4.6e-84	LAC1533_RS05750	-	-
				PHAGE_Lactob_phiAQ113_NC_019782: DNA replication protein; phage(gi446730275)	6.15e-17	LAC1533_RS05755	-	-
				hypothetical protein	0	LAC1533_RS05760	Lacidipiscis_RS01385	-
				PHAGE_Lactob_Lc_Nu_NC_007501: putative Holliday junction resolvase; phage(gi78000012)	1.83e-36	LAC1533_RS05765	Lacidipiscis_RS01380	-
				PHAGE_Geobac_E3_NC_029073: hypothetical protein; phage(gi985758435)	1.03e-24	LAC1533_RS05770	-	-
				hypothetical protein	0	LAC1533_RS05775	Lacidipiscis_RS01375	-
				PHAGE_Lactob_Lrm1_NC_011104: hypothetical protein; phage(gi195661244)	4.48e-05	LAC1533_RS05780	-	-
				PHAGE_Strept_phiARI0468_4_NC_031915: general stress protein; phage(gi100019)	1.46e-30	LAC1533_RS05785	-	-
				PHAGE_Lactob_Lrm1_NC_011104: DNA methylase; phage(gi195661243)	2.55e-149	LAC1533_RS05790	-	-
				hypothetical protein	0	LAC1533_RS05795	-	-
				PHAGE_Lactob_Sha1_NC_019489: phage transcriptional activator RinA; phage(gi418489798)	5.82e-06	LAC1533_RS05800	Lacidipiscis_RS01365	-
				PHAGE_Lactob_PLE3_NC_031125: serine recombinase; phage(gi100001)	1.95e-41	LAC1533_RS05805	Lacidipiscis_RS01360	-
				PHAGE_Lister_A500_NC_009810: TerL; phage(gi157324962)	2.74e-151	LAC1533_RS05810	Lacidipiscis_RS01355	-
				PHAGE_Lactob_phig1e_NC_004305: minor capsid protein; phage(gi23455800)	1.26e-161	LAC1533_RS05815	Lacidipiscis_RS01350	-
				PHAGE_Lactob_phig1e_NC_004305: minor capsid protein; phage(gi23455801)	3.28e-97	LAC1533_RS05820	Lacidipiscis_RS01345	-
				PHAGE_Lister_vB_LmoS_293_NC_028929: capsid scaffolding protein; phage(gi971756881)	3.55e-26	LAC1533_RS05825	Lacidipiscis_RS01340	-
				PHAGE_Lactob_phiJB_NC_022775: major capsid protein; phage(gi571797882)	3.6e-124	LAC1533_RS05830	Lacidipiscis_RS01335	-
				hypothetical protein	0	LAC1533_RS05835	-	-
				PHAGE_Strept_phiARI0468_4_NC_031915: hypothetical protein; phage(gi100013)	5.89e-08	LAC1533_RS05840	Lacidipiscis_RS01320	-
				PHAGE_Lactob_phig1e_NC_004305: minor capsid protein; phage(gi23455805)	1.22e-39	LAC1533_RS05845	Lacidipiscis_RS01315	-
				PHAGE_Lactob_phig1e_NC_004305: minor capsid protein; phage(gi23455806)	2.36e-26	LAC1533_RS05850	Lacidipiscis_RS01310	-
				PHAGE_Lactob_phig1e_NC_004305: minor capsid protein; phage(gi23455807)	3.44e-06	LAC1533_RS05855	Lacidipiscis_RS01305	-
				PHAGE_Lactoc_98201_NC_031064: hypothetical protein; phage(gi100041)	1.08e-14	LAC1533_RS05860	Lacidipiscis_RS01300	-
				PHAGE_Lactob_phig1e_NC_004305: minor capsid protein; phage(gi23455809)	1.43e-05	LAC1533_RS05865	Lacidipiscis_RS01295	-
				PHAGE_Lactob_phig1e_NC_004305: hypothetical protein; phage(gi23455810)	5.33e-34	LAC1533_RS05870	Lacidipiscis_RS01290	-
				PHAGE_Oenoco_phiS13_NC_023560: Phage tail length tape-measure protein; phage(gi589286259)	3.06e-98	LAC1533_RS05875	Lacidipiscis_RS01285	-
				PHAGE_Clostr_phiCD146_NC_028958: Tail component protein; phage(gi971820172)	4.86e-06	LAC1533_RS05880	Lacidipiscis_RS01280	-
				PHAGE_Clostr_phi8074_B1_NC_019924: putative phage tail protein; phage(gi431810378)	9.47e-26	LAC1533_RS05885	Lacidipiscis_RS01275	-
				PHAGE_Entero_vB_IME197_NC_028671: glycerophosphoryl diester phosphodiesterase; phage(gi966199029)	1.79e-63	LAC1533_RS05890	Lacidipiscis_RS01270	-
				hypothetical protein	0	LAC1533_RS05895	Lacidipiscis_RS01265	-
				PHAGE_Lactob_iLp1308_NC_028911: hypothetical protein; phage(gi971754938)	0	LAC1533_RS05900	-	-
				PHAGE_Lactob_CL2_NC_028835: tail fiber protein; phage(gi971748035)	4.66e-12	LAC1533_RS05905	-	-
				PHAGE_Entero_EFC_1_NC_025453: holin; phage(gi725950567)	5.76e-27	LAC1533_RS05910	Lacidipiscis_RS01260	-
				PHAGE_Lactob_Ld3_NC_025421: putative endolysin; phage(gi712912341)	2.69e-77	LAC1533_RS05915	-	-
				hypothetical protein	0	LAC1533_RS05920	-	-
				PHAGE_Pseudo_MD8_NC_031091: hypothetical protein; phage(gi100029)	7.8e-11	LAC1533_RS05925	-	-
				attR	0	-	-	-
				hypothetical protein	0	LAC1533_RS05930	Lacidipiscis_RS01240	GSS_RS03935
				PHAGE_Aggreg_S1249_NC_013597: XRE family transcriptional regulator; phage(gi100024)	8.74e-09	LAC1533_RS05935	Lacidipiscis_RS01235	GSS_RS03930
				Lactobacillus acidipiscis KCTC 13900			Lactobacillus acidipiscis ACA-DC 1533	Lactobacillus acidipiscis JCM 10692T
Region Length	Completeness	Region Position	Most common phages (hit genes count)	BLAST Hit	E-Value	locus_tag	locus_tag	locus_tag
40.8Kb	intact	-	Lactobacillus phage PL-1 (15)	attL	0	-	-	-
			Lactobacillus phage J-1 (14)	PHAGE_Strept_315.4_NC_004587: hypothetical protein; phage(gi28876329)	7.15e-77	GSS_RS00660	-	-
			Lactobacillus phage Lrm1 (11)	PHAGE_Clostr_phiCT19406C_NC_029006: tail protein; phage(gi971821558)	3e-14	GSS_RS00665	-	-
			Lactobacillus phage LF1 (10)	PHAGE_Lactob_PL_1_NC_022757: tape measure; phage(gi557308006)	0	GSS_RS13640	-	-
			Lactobacillus phage A2 (9)	PHAGE_Lactob_PL_1_NC_022757: major tail protein; phage(gi557308004)	4.85e-86	GSS_RS00685	-	-
			Enterococcus phage EFC-1 (7)	PHAGE_Lactob_PL_1_NC_022757: hypothetical protein; phage(gi557308003)	6.51e-27	GSS_RS00690	-	-
			Bacillus phage BCJA1c (6)	PHAGE_Lactob_PL_1_NC_022757: hypothetical protein; phage(gi557308002)	5.9e-30	GSS_RS00695	-	-
			Lactobacillus phage phiPYB5 (6)	PHAGE_Lactob_PL_1_NC_022757: head tail joining protein; phage(gi557308001)	1.47e-31	GSS_RS00700	-	-
				PHAGE_Lactob_PL_1_NC_022757: head tail joining protein; phage(gi557308000)	8.32e-23	GSS_RS00705	-	-
				PHAGE_Lactob_PL_1_NC_022757: major capsid L; phage(gi557308050)	1.31e-12	GSS_RS00710	-	-
				PHAGE_Lactob_PL_1_NC_022757: capsid maturation protease; phage(gi557307998)	8.37e-79	GSS_RS00720	-	-
				PHAGE_Lactob_PL_1_NC_022757: portal protein; phage(gi557307997)	1.05e-145	GSS_RS00725	-	-
				hypothetical protein	0	GSS_RS00730	-	-
				PHAGE_Lactob_PL_1_NC_022757: terminase large subunit; phage(gi557307995)	0	GSS_RS00735	-	-
				PHAGE_Lactob_PL_1_NC_022757: terminase small subunit; phage(gi557307994)	1.41e-50	GSS_RS00740	-	-
				PHAGE_Lactob_PL_1_NC_022757: hypothetical protein; phage(gi557308049)	2.28e-106	GSS_RS00745	-	-
				hypothetical protein	0	GSS_RS00750	-	-
				hypothetical protein	0	GSS_RS00755	-	-
				PHAGE_Entero_phiFL1A_NC_013646: hypothetical protein; phage(gi281416358)	7.15e-47	GSS_RS00770	-	-
				PHAGE_Thermu_OH2_NC_021784: phage transcriptional regulator, ArpU; phage(gi526118340)	1.05e-14	GSS_RS00775	-	-
				hypothetical protein	0	GSS_RS00780	-	-
				hypothetical protein	0	GSS_RS00785	-	-
				hypothetical protein	0	GSS_RS00790	-	-
				PHAGE_Entero_EFC_1_NC_025453: endodeoxyribonuclease RusA; phage(gi725950541)	1.74e-61	GSS_RS00800	-	-
				hypothetical protein	0	GSS_RS00805	-	-
				PHAGE_Entero_EFC_1_NC_025453: primase2; phage(gi725950538)	0	GSS_RS00810	-	-
				hypothetical protein	0	GSS_RS00815	-	-
				hypothetical protein	0	GSS_RS00820	-	-
				PHAGE_Entero_EFC_1_NC_025453: DEAD/DEAH box helicase; Type; phage III restriction enzme; -(gi725950530)	0	GSS_RS00830	-	-
				PHAGE_Strept_SM1_NC_004996: gp14; phage(gi32469445)	5.22e-27	GSS_RS00835	-	-
				hypothetical protein	0	GSS_RS00840	-	-
				PHAGE_Entero_EFC_1_NC_025453: replication terminator protein; phage(gi725950528)	2.21e-34	GSS_RS00845	-	-
				PHAGE_Paenib_Vegas_NC_028767: hypothetical protein; phage(gi971741647)	3.34e-20	GSS_RS00850	-	-
				PHAGE_Bacill_BCJA1c_NC_006557: hypothetical protein; phage(gi56694882)	3.02e-112	GSS_RS00855	-	-
				PHAGE_Paenib_Vegas_NC_028767: chromosome segregation protein SMC; phage(gi971741645)	0	GSS_RS00860	-	-
				PHAGE_Lactob_Lv_1_NC_011801: hypothetical protein; phage(gi219563228)	1.41e-15	GSS_RS00875	-	-
				hypothetical protein	0	GSS_RS00880	-	-
				PHAGE_Lactob_phiadh_NC_000896: hypothetical protein; phage(gi9633012)	1.01e-16	GSS_RS00885	-	-
				PHAGE_Lactoc_PLgT_1_NC_031016: N-acetylmuramoyl-L-alanine amidase; phage(gi100063)	9.04e-23	GSS_RS00890	-	Lacidipiscis_RS03075
				hypothetical protein	0	GSS_RS00900	-	-
				PHAGE_Bacill_SP_15_NC_031245: hypothetical protein; phage(gi100313)	3.91e-15	GSS_RS00905	-	-
				PHAGE_Lactob_Sha1_NC_019489: phage integrase; phage(gi418489824)	1.79e-125	GSS_RS00910	-	Lacidipiscis_RS07690
				attR	0	-	-	-

## Sheet: Supplementary table S6B
Supplementary table S6B. CRISPR systems identified in the L. acidipiscis KCTC 13900 genome using the CRISPRFinder tool.
CRISPR1 (contig 102)
Direct Repeat	Spacers*
GTATTCCCCACGCATGTGGGGGTGATCC	>spacer1
	TCTGATAGTTGTAGCCACCTTCTTTTGCAGGTA
	>spacer2
	TGAATAATGGATATTAACACAACGAGACTAGCT
	>spacer3
	CATTTGGGGACAAAAACTACGGTGGATCAAATT
	>spacer4
	CAACGCAATTCGAGATGGTTACGTTAAACTGCA
	>spacer5
	CAAAATGGACGGCTTAATGCAGCCTAAAGAATA
	>spacer6
	TATAAATCGCTCATGCCTAAGGTGTCAGCAATC
	>spacer7
	TATAAATCGCTCATGCCTAAGGTGTCAGCAATC
	>spacer8
	CGTGAGTCAGAAGTTGGAACCAAACAAACGACC
	>spacer9
	CTTGTTCAATCTTAGATCCTACGTTTGGCTGCA
	>spacer10
	CAATCATTGATGGTACACTCAGATCCCTTAAAG
	>spacer11
	TTTGGTGATAACGCACGGCCATGATCGGTTGTG
	>spacer12
	TTATGGAAAAGGCATCCGGACATTGACAGCATT
	>spacer13
	TTACCGTGTGTACGATGTGGCCGACGTAAAATA
	>spacer14
	TCACAAAGCATTCGGATTGCCAATTACAGCCGA
	>spacer15
	TATGTTGACGCAATGGGTGCTGTCAAGGCTGGG
	>spacer16
	CGACAGTACAAGGTAGCGATGGATAACCAATAT
	>spacer17
	TAAATATCGTAAGGTTAAGGAAAAAGGCAAAAA
	>spacer18
	CTTTGACATCTGGATAAGCAGTTGATATTTTGA
	>spacer19
	CTGTCGCACCGTCAAGGATAGCCTTTGCCTCCCA
	>spacer20
	TAGTGATAAGGAAAAGAATGAAAATCAATTATC
	>spacer21
	TTCAATCCATGGCGATTGGACGTTTGATCCGCA
	>spacer22
	TAATGAAATCCAATCCGGTTGGCAAAGTCGATT
	>spacer23
	CAATATTGGCACGTGTGTATATCAGGCGCGTCA
	>spacer24
	TATCATCGCGCTGTTTTTTTGCTTTAGTAGTTG
	>spacer25
	TTACCGGAACTGATGATCGTATCACCCAGTTCG
CRISPR2 (contig 158 & 370)
Direct Repeat	Spacers
GTTCTCGTCCCCTATTACCGGGGATCATCTAATACC	>spacer1
	AATACCTTAACCAACACAATGCAGGTAAATTTCG
	>spacer2
	ATACGACTAAAGATGATGATGAAAATGTGCCATTCT
	>spacer3
	AGGGGGCTTCTAAGAGCAAACAGCAAAAGACCAATA
	>spacer4
	TAAATTACCTGATTTTACATTTGATGAGCTTAACG
	>spacer5
	TGAACATGCTTGTTAAACCGTTGAAGAAAGAAAA
	>spacer6
	GTGAATCGCTTTGAATAAGTAAAGGAGAAATAACA
	>spacer7
	ATAAATTGATGGGAATCCGTAAAGAGCATCAAG
	>spacer8
	TGACCGCGTCAATGAACAAATCGCTTAGATGGTCAA
	>spacer9
	CCGAAGTTAATTTGATCTTTTCTCCTATGCCCAGCGC
	>spacer10
	TAAAATATTCAATATAGCAGTAAAAAAAGCCAAC
	>spacer11
	ACAAGATACAAATATTCATGTGGCGTCAACTCACG
	>spacer12
	ACCAAAAAGGAGATTTTATTATGTATACAATATACG
	>spacer13
	TGATAGCAGAGTAAAACACATTGATAACCGGCCAATG
	>spacer14
	AATGCTAGGATTCGCACCATCGACAGGTAAAACAAT
	>spacer15
	TGAGAAAATTGAGGTAACTGATGATAGACGCGGTTAA
	>spacer16
	AGATTTTATCATGTATACAATTTATGAATATCAGC
	>spacer17
	TGAAAGACTATCAGGCATATATTGAAGAAACAGATA
	>spacer18
	GCAAAAAATTGTAGATATGGCAATGGAAAACGA
	>spacer19
	AAAGAGTTGGCAAGGCAAAACGATTTGGAGTACAC
	>spacer20
	TAAAAGCACAGGAAAACGGTTGGAACGAGTGGCATA
	>spacer21
	AAAAATGGGACTGTTAGATAAGATTAAGGAAAACG
	>spacer22
	ACAAAAACCAGTGGCATTGTTAGAGAATCTTATTT
	>spacer23
	CGTAAATCAGCACGGTAATCATATCCACAAGATCCAGG
	>spacer24
	TGATTCAGCAGATAGTAGTAAGCATTATGGCGGTAGTCG
	>spacer25
	GATGATTACATGACTATAAGAGATGATTTTTTACA
	>spacer26
	TAAAGGAGATTTTATCATGGATAAAAAAGCTTTAATT
	>spacer27
	TTTAGTGATCGTCCGTGGATGATCCTTGTCGCC
	>spacer28
	CCAATATTTCTTTTAAAAGATCTTCGTCAGCGTTTGA
	>spacer29
	ATGGAGGACGAGAAAATGGAAAATAAAAATATA
	>spacer30
	ATAAAGAACGCGGACTATTAGGATTTACAGGGGAA
	>spacer31
	TAACTGACTACATGGTTAGTGTAGAGTATGATAGCG
	>spacer32
	AAAATTCAAATGCGATGAACTATCAGACAAGCAAATCG
	>spacer33
	TCATGCTAGCGACGACAGTTTCAAGAGGGCAATTA
	>spacer34
	TGGGACTTAGCAGCAAACGGAGATAATGCAAAGTGC
	>spacer35
	AATTTTGCAAAACAAACTATGACTCAAGATAATTTCA
	>spacer36
	CTGCTGAAGCGTTGGGTATTAAGGTTGACGATATTT
CRISPR3 (contig 155)
Direct Repeat	Spacers
GTTCTCGTCCCCTATTACTGGGGATACTCTATTAC	>spacer1
	CCCTTAATAGCGATCAAACCTATAACAAATTTAT
	>spacer2
	CAAAAAGTTAAACAAAAAGGAGTAACGAAAATGAAA
	>spacer3
	CATGGATATCGGAGAATGGTTGGATTTGTTGGCAGC
	>spacer4
	CATGAAAATCAGAAAAGAAATTTTTGCCTTAACAGT
	>spacer5
	CGTGAAGGAGATTTTAACAATGAAAATGTGGACACC
	>spacer6
	AAAGGGGAAATAACAATGAAAATATGGACGCCCGAA
	>spacer7
	TGATAGTATTAAAGAGTAGTAAAAAACAAACAAGT
* Grey colour spacers had hits against phage 1 and/or phage 2 proteins.
