# Supplementary material for: Comparative Genomics of Lactobacillus acidipiscis ACA-DC 1533 Isolated From Traditional Greek Kopanisti Cheese Against Species Within the Lactobacillus salivarius Clade
Source: Front Microbiol. 2018 Jun 11;9:1244. doi: 10.3389/fmicb.2018.01244 (PMC6004923; doi:10.3389/fmicb.2018.01244)
Supplement: TABLE S7 — TA systems predicted in the chromosome and pLAC2 plasmid of L. acidipiscis ACA-DC 1533 genome. [file Table_7.xlsx]

## Sheet: Supplementary table S7
Supplementary table S7. TA systems predicted in the chromosome and pLAC2 plasmid of L. acidipiscis ACA-DC 1533 genome.
Chromosome
TA_no.	ID	T/A	Locus_tag	Location	Len(a.a.)	Strand	Family	Domain
TA_1	6339955564	T	LAC1533_RS01710	365105..365533	142	+	COG2856like_domain	NULL
	6339955563	AT	LAC1533_RS01705	364755..365105	116	+	Xrelike_domain	NULL
TA_2	6339955577	T	LAC1533_RS01775	378757..380181	474	-	NULL	pfam12568
	6339955578	AT	LAC1533_RS01780	380171..380617	148	-	NULL	COG1733
TA_3	6339955917	T	LAC1533_RS03490	774869..775402	177	+	NULL	PRK10809
	6339955918	AT	LAC1533_RS03495	775407..775901	164	+	NULL	pfam02082
TA_4	6339955975	T	LAC1533_RS03810	846278..846655	125	+	MazFlike_domain	NULL
	6339955974	AT	LAC1533_RS03805	845997..846239	80	+	RHHlike_domain	NULL
TA_5	6339956314	T	LAC1533_RS05695	1231999..1232736	245	+	Brolike_domain	NULL
	6339956313	AT	LAC1533_RS05690	1231754..1231984	76	+	Xrelike_domain	NULL
TA_6	6339956780	T	LAC1533_RS08045	1709932..1710339	135	+	COG2856like_domain	COG2856
	6339956779	AT	LAC1533_RS08040	1709617..1709931	104	+	Xrelike_domain	TIGR02684
TA_7	6339956868	T	LAC1533_RS08565	1812682..1812960	92	+	relElike_domain	COG2026
	6339956867	AT	LAC1533_RS08560	1812452..1812679	75	+	RHHlike_domain	COG4453
TA_8	6339957124	T	LAC1533_RS09915	2079481..2079768	95	-	relElike_domain	COG3549
	6339957123	AT	LAC1533_RS09910	2079173..2079466	97	-	higA	COG5499
TA_9	6339957499	T	LAC1533_RS11790	2497320..2497664	114	-	MazFlike_domain	PRK09812
	6339957500	AT	LAC1533_RS11795	2497658..2497921	87	-	AbrBlike_domain	smart00966
pLAC2 plasmid
TA_no.	ID	T/A	Locus_tag	Location	Len(a.a.)	Strand	Family	Domain
TA_1	7573185672	T	PLAC2_P45	35522..35752	76	-	NULL	COG3041
	7573185673	AT	PLAC2_P46	35757..36020	87	-	NULL	COG5304
