# Supplementary material for: Comparative Genomics of Lactobacillus acidipiscis ACA-DC 1533 Isolated From Traditional Greek Kopanisti Cheese Against Species Within the Lactobacillus salivarius Clade
Source: Front Microbiol. 2018 Jun 11;9:1244. doi: 10.3389/fmicb.2018.01244 (PMC6004923; doi:10.3389/fmicb.2018.01244)
Supplement: TABLE S8 — Percentage of potential pseudogenes identified in the chromosomes of the completed sequenced genomes of L. salivarius clade. [file Table_8.xlsx]

## Sheet: Supplementary Table S8
Supplementary Table S8. Percentage of potential pseudogenes identified in the chromosomes of the completed sequenced genomes of L. salivarius clade.
Strain	CDSs	pseudogenes	%
L. salivarius str. Ren	1661	39	2.34798
L. salivarius UCC118	1717	49	2.85381
L. salivarius LPM01	1677	59	3.51819
L. salivarius CICC 23174	1627	73	4.48679
L. salivarius JCM104	1703	113	6.63535
L. acidipiscis ACA-DC 1533	2371	172	7.25432
L. ruminis ATCC 27782	2047	185	9.03762
