# Supplementary material for: Comparative Genomics of Lactobacillus acidipiscis ACA-DC 1533 Isolated From Traditional Greek Kopanisti Cheese Against Species Within the Lactobacillus salivarius Clade
Source: Front Microbiol. 2018 Jun 11;9:1244. doi: 10.3389/fmicb.2018.01244 (PMC6004923; doi:10.3389/fmicb.2018.01244)
Supplement: TABLE S9 — (A) Core-genome among the L. acidipiscis ACA-DC 1533, L. salivarius UCC118 and L. ruminis ATCC 27782 chromosomes as calculated with the EDGAR software. (B) Singletons among the L. acidipiscis ACA-DC 1533, L. salivarius UCC118 and L. ruminis ATCC 27782 chromosomes as calculated with the EDGAR software. [file Table_9.xlsx]

## Sheet: Supplementary table S9A
Supplementary table S9A. Core-genome among the L. acidipiscis ACA-DC 1533, L. salivarius UCC118 and L. ruminis ATCC 27782 chromosomes as calculated with the EDGAR software.
Lactobacillus acidipiscis ACA-DC 1533		Lactobacillus salivarius UCC118		Lactobacillus ruminis ATCC 27782
locus_tag	annotated function	locus_tag	annotated function	locus_tag	annotated function
LAC1533_RS00005	chromosomal replication initiator protein DnaA	LSL_0001	chromosomal replication initiation protein	LRC_RS00010	chromosomal replication initiator protein DnaA
LAC1533_RS00010	DNA polymerase III subunit beta	LSL_0002	DNA polymerase III subunit beta	LRC_RS00015	DNA polymerase III subunit beta
LAC1533_RS00015	S4 domain-containing protein YaaA	LSL_0003	hypothetical protein	LRC_RS00020	S4 domain-containing protein YaaA
LAC1533_RS00020	DNA replication and repair protein RecF	LSL_0004	recombination protein F	LRC_RS00025	DNA replication and repair protein RecF
LAC1533_RS00025	DNA topoisomerase (ATP-hydrolyzing) subunit B	LSL_0005	DNA gyrase subunit B	LRC_RS00030	DNA topoisomerase (ATP-hydrolyzing) subunit B
LAC1533_RS00030	DNA gyrase subunit A	LSL_0006	DNA gyrase subunit A	LRC_RS00035	DNA gyrase subunit A
LAC1533_RS00035	30S ribosomal protein S6	LSL_0007	30S ribosomal protein S6	LRC_RS00040	30S ribosomal protein S6
LAC1533_RS00040	single-stranded DNA-binding protein	LSL_0008	single-strand DNA binding protein	LRC_RS00045	single-stranded DNA-binding protein
LAC1533_RS00045	30S ribosomal protein S18	LSL_0009	30S ribosomal protein S18	LRC_RS00050	30S ribosomal protein S18
LAC1533_RS00120	DHH family phosphoesterase	LSL_1728	phosphoesterase, DHH family protein	LRC_RS00065	DHH family phosphoesterase
LAC1533_RS00125	50S ribosomal protein L9	LSL_1727	50S ribosomal protein L9	LRC_RS00070	50S ribosomal protein L9
LAC1533_RS00130	replicative DNA helicase	LSL_1726	replicative DNA helicase	LRC_RS00075	replicative DNA helicase
LAC1533_RS00345	flavocytochrome c	LSL_1326	fumarate reductase flavoprotein subunit	LRC_RS01705	flavocytochrome c
LAC1533_RS00570	adenylosuccinate synthase	LSL_1724	adenylosuccinate synthetase	LRC_RS00165	adenylosuccinate synthase
LAC1533_RS00665	metal ABC transporter substrate-binding protein	LSL_1587	ABC transporter substrate-binding protein	LRC_RS09535	metal ABC transporter substrate-binding protein
LAC1533_RS00675	cysteine synthase family protein	LSL_0026	cysteine synthase	LRC_RS00140	cysteine synthase A
LAC1533_RS00690	acyl-CoA thioesterase	LSL_1721	acyl-CoA thioesterase	LRC_RS00180	acyl-CoA thioesterase
LAC1533_RS00700	threonine/serine exporter	LSL_1479	hypothetical protein	LRC_RS01235	threonine/serine exporter
LAC1533_RS00705	NupC/NupG family nucleoside CNT transporter	LSL_1735	nucleoside transport protein	LRC_RS00185	nucleoside transporter
LAC1533_RS00775	YitT family protein	LSL_0704	hypothetical protein	LRC_RS05220	YitT family protein
LAC1533_RS00780	APC family permease	LSL_0168	amino acid permease	LRC_RS06060	amino acid permease
LAC1533_RS00855	dihydroxyacetone kinase subunit DhaK	LSL_1633	dihydroxyacetone kinase subunit DhaK	LRC_RS09165	dihydroxyacetone kinase subunit DhaK
LAC1533_RS00860	dihydroxyacetone kinase subunit L	LSL_1632	dihydroxyacetone kinase	LRC_RS09170	dihydroxyacetone kinase subunit L
LAC1533_RS00865	PTS-dependent dihydroxyacetone kinase phosphotransferase subunit DhaM	LSL_1631	hypothetical protein	LRC_RS09175	PTS-dependent dihydroxyacetone kinase phosphotransferase subunit DhaM
LAC1533_RS00880	aquaporin family protein	LSL_0112	glycerol uptake facilitator protein	LRC_RS09180	aquaporin family protein
LAC1533_RS01055	DNA-binding response regulator	LSL_0035	two-component response regulator	LRC_RS00210	DNA-binding response regulator
LAC1533_RS01060	cell wall metabolism sensor histidine kinase WalK	LSL_0036	two-component sensor kinase yycG	LRC_RS00215	cell wall metabolism sensor histidine kinase WalK
LAC1533_RS01070	hypothetical protein	LSL_0038	hypothetical protein	LRC_RS00225	hypothetical protein
LAC1533_RS01075	DUF1634 domain-containing protein	LSL_0181	hypothetical protein	LRC_RS01275	DUF1634 domain-containing protein
LAC1533_RS01080	sulfite exporter TauE/SafE family protein	LSL_0182	hypothetical protein	LRC_RS01280	sulfite exporter TauE/SafE family protein
LAC1533_RS01085	MBL fold metallo-hydrolase	LSL_0041	zinc-dependent hydrolase	LRC_RS00230	MBL fold metallo-hydrolase
LAC1533_RS01090	PDZ domain-containing protein	LSL_0042	endopeptidase	LRC_RS00235	PDZ domain-containing protein
LAC1533_RS01100	23S rRNA (pseudouridine(1915)-N(3))-methyltransferase RlmH	LSL_0043	23S rRNA (pseudouridine(1915)-N(3))-methyltransferase RlmH	LRC_RS00240	23S rRNA (pseudouridine(1915)-N(3))-methyltransferase RlmH
LAC1533_RS01160	membrane protein	LSL_0022	hypothetical protein	LRC_RS01685	membrane protein
LAC1533_RS01165	ClC family H(+)/Cl(-) exchange transporter	LSL_1158	chloride channel protein	LRC_RS03450	ClC family H(+)/Cl(-) exchange transporter
LAC1533_RS01400	LysM domain-containing protein	LSL_1036	peptidoglycan binding protein	LRC_RS08470	LysM domain-containing protein
LAC1533_RS01420	L-lactate dehydrogenase	LSL_1600	L-2-hydroxyisocaproate dehydrogenase	LRC_RS01695	L-lactate dehydrogenase
LAC1533_RS01425	branched-chain amino acid aminotransferase	LSL_0063	branched-chain amino acid aminotransferase	LRC_RS00305	branched-chain amino acid aminotransferase
LAC1533_RS01595	MFS transporter	LSL_1515	multidrug resistance efflux pump	LRC_RS07150	MFS transporter
LAC1533_RS01755	ABC transporter ATP-binding protein	LSL_0212	multidrug ABC transporter permease/ATP-binding protein	LRC_RS01730	ABC transporter ATP-binding protein
LAC1533_RS01815	membrane protein	LSL_0167	hypothetical protein	LRC_RS02515	membrane protein
LAC1533_RS02165	family 65 glycosyl hydrolase	LSL_1280	maltose phosphorylase	LRC_RS09835	maltose phosphorylase
LAC1533_RS02170	beta-phosphoglucomutase	LSL_1279	beta-phosphoglucomutase / glucose-1-phosphate phosphodismutase	LRC_RS09830	beta-phosphoglucomutase
LAC1533_RS02190	alpha-glycosidase	LSL_1295	neopullulanase / cyclomaltodextrinase / maltogenic alpha-amylase	LRC_RS09625	alpha-glycosidase
LAC1533_RS02225	DJ-1 family protein	LSL_1604	4-methyl-5(beta-hydroxyethyl)-thiazole monophosphate synthesis protein	LRC_RS09820	DJ-1 family protein
LAC1533_RS02230	hypothetical protein	LSL_1588	hypothetical protein	LRC_RS00450	hypothetical protein
LAC1533_RS02400	PTS mannose transporter subunit IIAB	LSL_0654	PTS system mannose-specific transporter subunit IIAB	LRC_RS09700	PTS mannose transporter subunit IIAB
LAC1533_RS02405	PTS mannose/fructose/sorbose transporter subunit IIC	LSL_0655	PTS system mannose-specific transporter subunit IIC	LRC_RS09695	PTS mannose/fructose/sorbose transporter subunit IIC
LAC1533_RS02410	PTS mannose family transporter subunit IID	LSL_0656	PTS system mannose-specific transporter subunit IID	LRC_RS09690	PTS mannose transporter subunit IID
LAC1533_RS02415	DUF956 domain-containing protein	LSL_0560	hypothetical protein	LRC_RS09685	DUF956 domain-containing protein
LAC1533_RS02435	DUF975 domain-containing protein	LSL_0158	integral membrane protein	LRC_RS05985	DUF975 domain-containing protein
LAC1533_RS02465	uracil-DNA glycosylase	LSL_0093	Uracil DNA glycosylase superfamily protein	LRC_RS04690	uracil-DNA glycosylase
LAC1533_RS02475	folate family ECF transporter S component	LSL_1584	hypothetical protein	LRC_RS09555	folate family ECF transporter S component
LAC1533_RS02480	metal ABC transporter permease	LSL_1585	ABC transporter permease	LRC_RS09545	metal ABC transporter permease
LAC1533_RS02485	ABC transporter ATP-binding protein	LSL_1586	ABC transporter ATP-binding protein	LRC_RS09540	ABC transporter ATP-binding protein
LAC1533_RS02490	QueT transporter family protein	LSL_1470	hypothetical protein	LRC_RS00860	QueT transporter family protein
LAC1533_RS02495	DUF2829 domain-containing protein	LSL_1469	hypothetical protein	LRC_RS00855	DUF2829 domain-containing protein
LAC1533_RS02500	3-oxoacyl-ACP reductase	LSL_1468	3-ketoacyl-ACP reductase	LRC_RS00850	3-oxoacyl-ACP reductase
LAC1533_RS02515	16S rRNA (guanine(527)-N(7))-methyltransferase RsmG	LSL_1599	16S rRNA methyltransferase GidB	LRC_RS09490	16S rRNA (guanine(527)-N(7))-methyltransferase RsmG
LAC1533_RS02520	nucleoid occlusion protein	LSL_1598	chromosome partitioning protein	LRC_RS09485	nucleoid occlusion protein
LAC1533_RS02525	ParA family protein	LSL_1597	chromosome partitioning protein parA	LRC_RS09480	ParA family protein
LAC1533_RS02530	chromosome partitioning protein ParB	LSL_1596	chromosome partitioning protein, DNA-binding protein	LRC_RS09475	chromosome partitioning protein ParB
LAC1533_RS02535	DUF951 domain-containing protein	LSL_1595	hypothetical protein	LRC_RS09470	DUF951 domain-containing protein
LAC1533_RS02540	redox-regulated ATPase YchF	LSL_1594	GTP-dependent nucleic acid-binding protein EngD	LRC_RS09465	redox-regulated ATPase YchF
LAC1533_RS02545	DUF1129 domain-containing protein	LSL_1593	hypothetical protein	LRC_RS09460	DUF1129 domain-containing protein
LAC1533_RS02585	glutamate 5-kinase	LSL_1612	glutamate 5-kinase	LRC_RS01040	glutamate 5-kinase
LAC1533_RS02590	glutamate-5-semialdehyde dehydrogenase	LSL_1611	gamma-glutamyl phosphate reductase	LRC_RS01045	glutamate-5-semialdehyde dehydrogenase
LAC1533_RS02610	ribose-phosphate pyrophosphokinase	LSL_1610	ribose-phosphate pyrophosphokinase	LRC_RS08630	ribose-phosphate pyrophosphokinase
LAC1533_RS02655	dipeptidase	LSL_0179	dipeptidase A	LRC_RS08555	dipeptidase
LAC1533_RS02690	ABC transporter permease	LSL_0140	ABC transporter permease	LRC_RS08530	ABC transporter permease
LAC1533_RS02695	MetQ/NlpA family ABC transporter substrate-binding protein	LSL_0141	ABC transporter substrate-binding protein	LRC_RS08525	methionine ABC transporter substrate-binding protein
LAC1533_RS02700	HlyC/CorC family transporter	LSL_1455	magnesium and cobalt efflux protein corC	LRC_RS08520	HlyC/CorC family transporter
LAC1533_RS02705	protein-tyrosine-phosphatase	LSL_1454	protein tyrosine phosphatase	LRC_RS08515	protein-tyrosine-phosphatase
LAC1533_RS02720	phosphopyruvate hydratase	LSL_1163	phosphopyruvate hydratase	LRC_RS03445	phosphopyruvate hydratase
LAC1533_RS02775	(deoxy)nucleoside triphosphate pyrophosphohydrolase	LSL_1014	7,8-dihydro-8-oxoguanine-triphosphatase	LRC_RS03045	(deoxy)nucleoside triphosphate pyrophosphohydrolase
LAC1533_RS02780	DUF3427 domain-containing protein	LSL_1453	DNA/RNA helicase	LRC_RS03050	DUF3427 domain-containing protein
LAC1533_RS02785	IMP dehydrogenase	LSL_1452	inosine 5-monophosphate dehydrogenase	LRC_RS08510	IMP dehydrogenase
LAC1533_RS02820	UDP-glucose 4-epimerase GalE	LSL_1507	UDP-glucose 4-epimerase	LRC_RS09035	UDP-glucose 4-epimerase GalE
LAC1533_RS02835	galactose mutarotase	LSL_1503	aldose 1-epimerase	LRC_RS09025	galactose mutarotase
LAC1533_RS02845	AI-2E family transporter	LSL_1500	hypothetical protein	LRC_RS09015	AI-2E family transporter
LAC1533_RS02850	pyridoxal phosphate-dependent aminotransferase	LSL_1499	aminotransferase	LRC_RS09010	putative C-S lyase
LAC1533_RS02855	2,3-diphosphoglycerate-dependent phosphoglycerate mutase	LSL_1498	phosphoglyceromutase	LRC_RS09005	2,3-diphosphoglycerate-dependent phosphoglycerate mutase
LAC1533_RS02925	aquaporin family protein	LSL_0466	glycerol uptake facilitator protein	LRC_RS07785	aquaporin family protein
LAC1533_RS02980	bifunctional lysylphosphatidylglycerol flippase/synthetase MprF	LSL_1234	hypothetical protein	LRC_RS02205	bifunctional lysylphosphatidylglycerol flippase/synthetase MprF
LAC1533_RS03000	DUF554 domain-containing protein	LSL_0081	hypothetical protein	LRC_RS10040	DUF554 domain-containing protein
LAC1533_RS03050	phosphoketolase family protein	LSL_1509	phosphoketolase	LRC_RS09050	phosphoketolase family protein
LAC1533_RS03080	LemA family protein	LSL_0214	LemA protein	LRC_RS01765	LemA family protein
LAC1533_RS03405	hypothetical protein	LSL_0364	hypothetical protein	LRC_RS01070	hypothetical protein
LAC1533_RS03415	DNA-binding response regulator	LSL_0205	two-component response regulator	LRC_RS01075	DNA-binding response regulator
LAC1533_RS03420	sensor histidine kinase	LSL_0206	two component system histidine kinase	LRC_RS01080	GHKL domain-containing protein
LAC1533_RS03425	D-alanyl-D-alanine carboxypeptidase	LSL_0075	D-alanyl-D-alanine serine-type carboxypeptidase	LRC_RS01085	D-alanyl-D-alanine carboxypeptidase
LAC1533_RS03430	branched-chain amino acid ABC transporter permease	LSL_1488	branched chain amino acid ABC transporter	LRC_RS01115	branched-chain amino acid ABC transporter permease
LAC1533_RS03435	AzlD domain-containing protein	LSL_1487	hypothetical protein	LRC_RS01120	AzlD domain-containing protein
LAC1533_RS03440	alpha/beta hydrolase	LSL_1486	endo-1,4-beta-xylanase	LRC_RS01125	alpha/beta hydrolase
LAC1533_RS03455	RluA family pseudouridine synthase	LSL_1482	ribosomal large subunit pseudouridine synthase D	LRC_RS01215	RluA family pseudouridine synthase
LAC1533_RS03460	metal-dependent transcriptional regulator	LSL_1481	Iron-dependent repressor	LRC_RS01220	metal-dependent transcriptional regulator
LAC1533_RS03465	cold-shock protein	LSL_1480	cold shock protein	LRC_RS01225	cold-shock protein
LAC1533_RS03475	LytR family transcriptional regulator	LSL_0180	LytR family transcriptional regulator	LRC_RS01270	LytR family transcriptional regulator
LAC1533_RS03510	amino acid permease	LSL_0188	lysine-specific permease	LRC_RS01295	amino acid permease
LAC1533_RS03515	serine--tRNA ligase	LSL_0189	seryl-tRNA synthetase	LRC_RS01300	serine--tRNA ligase
LAC1533_RS03560	ATP-dependent DNA helicase	LSL_0216	ATP-dependent DNA helicase	LRC_RS02295	ATP-dependent DNA helicase
LAC1533_RS03565	tryptophan--tRNA ligase	LSL_0218	tryptophanyl-tRNA synthetase II	LRC_RS02310	tryptophan--tRNA ligase
LAC1533_RS03570	Ppx/GppA family phosphatase	LSL_0219	exopolyphosphatase	LRC_RS02315	exopolyphosphatase
LAC1533_RS03585	hydroxymethylglutaryl-CoA reductase, degradative	LSL_0224	3-hydroxy-3-methylglutaryl-coenzyme A reductase / 3-hydroxy-3-methylglutaryl-coenzyme Auctase	LRC_RS02380	hydroxymethylglutaryl-CoA reductase, degradative
LAC1533_RS03600	methionine--tRNA ligase	LSL_0226	methionyl-tRNA synthetase / protein secretion chaperonin CsaA	LRC_RS02395	methionine--tRNA ligase
LAC1533_RS03605	TatD family deoxyribonuclease	LSL_0227	TatD family deoxyribonuclease	LRC_RS02400	TatD family deoxyribonuclease
LAC1533_RS03610	ribonuclease M5	LSL_0228	ribonuclease M5	LRC_RS02405	ribonuclease M5
LAC1533_RS03615	16S rRNA (adenine(1518)-N(6)/adenine(1519)-N(6))- dimethyltransferase RsmA	LSL_0229	dimethyladenosine transferase	LRC_RS02410	16S rRNA (adenine(1518)-N(6)/adenine(1519)-N(6))- dimethyltransferase RsmA
LAC1533_RS03620	hypothetical protein	LSL_0230	VEG protein	LRC_RS02415	hypothetical protein
LAC1533_RS03625	4-(cytidine 5-diphospho)-2-C-methyl-D-erythritol kinase	LSL_0234	4-diphosphocytidyl-2C-methyl-D-erythritol kinase	LRC_RS02440	4-(cytidine 5-diphospho)-2-C-methyl-D-erythritol kinase
LAC1533_RS03630	pur operon repressor	LSL_0315	pur operon repressor	LRC_RS02465	pur operon repressor
LAC1533_RS03640	bifunctional UDP-N-acetylglucosamine diphosphorylase/glucosamine-1-phosphate N-acetyltransferase GlmU	LSL_0317	bifunctional N-acetylglucosamine-1-phosphate uridyltransferase/glucosamine-1-phosphate acetyltransferase	LRC_RS02470	bifunctional UDP-N-acetylglucosamine diphosphorylase/glucosamine-1-phosphate N-acetyltransferase GlmU
LAC1533_RS03645	ribose-phosphate pyrophosphokinase	LSL_0318	ribose-phosphate pyrophosphokinase	LRC_RS02475	ribose-phosphate pyrophosphokinase
LAC1533_RS03650	hypothetical protein	LSL_0321	hypothetical protein	LRC_RS02510	hypothetical protein
LAC1533_RS03655	biotin--[acetyl-CoA-carboxylase] ligase	LSL_0325	biotin operon repressor / biotin--[acetyl-CoA-carboxylase] synthetase	LRC_RS02550	biotin--[acetyl-CoA-carboxylase] ligase
LAC1533_RS03660	YibE/F family protein	LSL_0326	hypothetical protein	LRC_RS02555	YibE/F family protein
LAC1533_RS03665	YibE/F family protein	LSL_0327	hypothetical protein	LRC_RS02560	YibE/F family protein
LAC1533_RS03675	HD domain-containing protein	LSL_0338	hydrolase	LRC_RS02575	HD domain-containing protein
LAC1533_RS03685	DNA-directed RNA polymerase subunit delta	LSL_0341	DNA-directed RNA polymerase subunit delta	LRC_RS02585	DNA-directed RNA polymerase subunit delta
LAC1533_RS03715	UDP-N-acetylglucosamine 1-carboxyvinyltransferase	LSL_0345	UDP-N-acetylglucosamine 1-carboxyvinyltransferase	LRC_RS02605	UDP-N-acetylglucosamine 1-carboxyvinyltransferase
LAC1533_RS03720	transcription termination factor Rho	LSL_0346	transcription termination factor Rho	LRC_RS02610	transcription termination factor Rho
LAC1533_RS03725	type B 50S ribosomal protein L31	LSL_0347	50S ribosomal protein L31 type B	LRC_RS02615	type B 50S ribosomal protein L31
LAC1533_RS03730	hypothetical protein	LSL_0348	hypothetical protein	LRC_RS02645	hypothetical protein
LAC1533_RS03735	ATP-dependent DNA helicase	LSL_0349	superfamily II DNA/RNA helicase	LRC_RS01720	ATP-dependent DNA helicase
LAC1533_RS03740	NCS2 family permease	LSL_0353	guanine-hypoxanthine permease	LRC_RS00155	NCS2 family permease
LAC1533_RS03750	TIGR02452 family protein	LSL_0354	hypothetical protein	LRC_RS01725	TIGR02452 family protein
LAC1533_RS03760	UDP-N-acetylmuramoyl-tripeptide--D-alanyl-D- alanine ligase	LSL_0355	UDP-N-acetylmuramoyl-tripeptide--D-alanyl-D- alanine ligase	LRC_RS01775	UDP-N-acetylmuramoyl-tripeptide--D-alanyl-D- alanine ligase
LAC1533_RS03765	ATP-dependent helicase	LSL_0356	ATP-dependent RNA helicase	LRC_RS01780	ATP-dependent helicase
LAC1533_RS03795	holo-ACP synthase	LSL_0357	Holo-[acyl-carrier protein] synthase	LRC_RS01785	holo-ACP synthase
LAC1533_RS03800	alanine racemase	LSL_0358	alanine racemase	LRC_RS01790	alanine racemase
LAC1533_RS03810	type II toxin-antitoxin system PemK/MazF family toxin	LSL_0360	PemK family transcriptional regulator	LRC_RS01800	type II toxin-antitoxin system PemK/MazF family toxin
LAC1533_RS03820	CBS domain-containing protein	LSL_1364	hypothetical protein	LRC_RS01815	CBS domain-containing protein
LAC1533_RS03825	L-lactate dehydrogenase	LSL_1362	L-lactate dehydrogenase	LRC_RS01830	L-lactate dehydrogenase
LAC1533_RS03830	aminoacyl-tRNA hydrolase	LSL_1361	peptidyl-tRNA hydrolase	LRC_RS01835	aminoacyl-tRNA hydrolase
LAC1533_RS03835	transcription-repair coupling factor	LSL_1360	transcription-repair coupling factor	LRC_RS01840	transcription-repair coupling factor
LAC1533_RS03840	sugar transporter	LSL_1359	polysaccharides export protein	LRC_RS01845	polysaccharide biosynthesis protein
LAC1533_RS03845	RNA-binding S4 domain-containing protein	LSL_1358	heat shock protein 15	LRC_RS01850	RNA-binding S4 domain-containing protein
LAC1533_RS03855	RNA-binding protein S1	LSL_1356	hypothetical protein	LRC_RS01860	RNA-binding protein
LAC1533_RS03860	tRNA lysidine(34) synthetase TilS	LSL_1355	tRNA(Ile)-lysidine synthase TilS	LRC_RS01870	tRNA lysidine(34) synthetase TilS
LAC1533_RS03865	hypoxanthine phosphoribosyltransferase	LSL_1354	hypoxanthine-guanine phosphoribosyltransferase	LRC_RS01875	hypoxanthine phosphoribosyltransferase
LAC1533_RS03870	ATP-dependent metallopeptidase FtsH/Yme1/Tma family protein	LSL_1353	cell division protein	LRC_RS01880	ATP-dependent metallopeptidase FtsH/Yme1/Tma family protein
LAC1533_RS03880	lysine--tRNA ligase	LSL_1351	lysyl-tRNA synthetase	LRC_RS01900	lysine--tRNA ligase
LAC1533_RS03920	peptide MFS transporter	LSL_1265	di-/tripeptide transporter	LRC_RS01990	peptide MFS transporter
LAC1533_RS03935	pyrroline-5-carboxylate reductase	LSL_1264	pyrroline-5-carboxylate reductase	LRC_RS02005	pyrroline-5-carboxylate reductase
LAC1533_RS03940	N-acetylglucosamine-6-phosphate deacetylase	LSL_1466	N-acetylglucosamine-6-phosphate deacetylase	LRC_RS02010	N-acetylglucosamine-6-phosphate deacetylase
LAC1533_RS03945	GntR family transcriptional regulator	LSL_1263	GntR family transcriptional regulator	LRC_RS02015	GntR family transcriptional regulator
LAC1533_RS03950	class 1b ribonucleoside-diphosphate reductase subunit beta	LSL_1233	ribonucleotide-diphosphate reductase subunit beta	LRC_RS08060	class 1b ribonucleoside-diphosphate reductase subunit beta
LAC1533_RS03955	class 1b ribonucleoside-diphosphate reductase subunit alpha	LSL_1232	ribonucleotide-diphosphate reductase subunit alpha	LRC_RS08065	class 1b ribonucleoside-diphosphate reductase subunit alpha
LAC1533_RS03960	class Ib ribonucleoside-diphosphate reductase assembly flavoprotein NrdI	LSL_1231	ribonucleotide reductase stimulatory protein	LRC_RS08070	class Ib ribonucleoside-diphosphate reductase assembly flavoprotein NrdI
LAC1533_RS03965	glutaredoxin-like protein NrdH	LSL_1230	glutaredoxin	LRC_RS08075	glutaredoxin family protein
LAC1533_RS03975	nucleoside deaminase	LSL_1229	cytosine/adenosine deaminase	LRC_RS03135	nucleoside deaminase
LAC1533_RS03985	DNA polymerase III subunit gamma/tau	LSL_1228	DNA polymerase III subunit gamma/tau	LRC_RS03140	DNA polymerase III subunit gamma/tau
LAC1533_RS03990	YbaB/EbfC family nucleoid-associated protein	LSL_1227	hypothetical protein	LRC_RS03145	nucleoid-associated protein, YbaB/EbfC family
LAC1533_RS03995	recombination protein RecR	LSL_1226	recombination protein RecR	LRC_RS03150	recombination protein RecR
LAC1533_RS04000	DUF2508 domain-containing protein	LSL_1225	hypothetical protein	LRC_RS03155	DUF2508 domain-containing protein
LAC1533_RS04005	dTMP kinase	LSL_1224	thymidylate kinase	LRC_RS03160	dTMP kinase
LAC1533_RS04015	DNA polymerase III subunit delta	LSL_1223	DNA polymerase III subunit delta	LRC_RS03170	DNA polymerase III subunit delta
LAC1533_RS04020	DUF972 domain-containing protein	LSL_1222	initiation-control protein	LRC_RS03175	DUF972 domain-containing protein
LAC1533_RS04025	16S rRNA (cytidine(1402)-2-O)-methyltransferase	LSL_1221	tetrapyrrole (Corrin/Porphyrin) methylase family protein	LRC_RS03180	16S rRNA (cytidine(1402)-2-O)-methyltransferase
LAC1533_RS04030	acyl-ACP thioesterase	LSL_1220	acyl-acyl carrier protein thioesterase	LRC_RS03185	acyl-ACP thioesterase
LAC1533_RS04050	tRNA (adenosine(37)-N6)-threonylcarbamoyltransferase complex dimerization subunit type 1 TsaB	LSL_1218	glycoprotein endopeptidase	LRC_RS03205	tRNA (adenosine(37)-N6)-threonylcarbamoyltransferase complex dimerization subunit type 1 TsaB
LAC1533_RS04060	tRNA (adenosine(37)-N6)-threonylcarbamoyltransferase complex transferase subunit TsaD	LSL_1216	O-sialoglycoprotein endopeptidase	LRC_RS03215	tRNA (adenosine(37)-N6)-threonylcarbamoyltransferase complex transferase subunit TsaD
LAC1533_RS04065	multidrug ABC transporter ATP-binding protein	LSL_1215	ABC transporter ATP-binding protein	LRC_RS03220	ABC transporter ATP-binding protein
LAC1533_RS04070	redox-sensing transcriptional repressor Rex	LSL_1214	redox-sensing transcriptional repressor Rex	LRC_RS03225	redox-sensing transcriptional repressor Rex
LAC1533_RS04085	CPBP family intramembrane metalloprotease	LSL_1213	CAAX family protease	LRC_RS03230	CPBP family intramembrane metalloprotease
LAC1533_RS04090	co-chaperone GroES	LSL_1212	molecular chaperone GroES	LRC_RS03235	co-chaperone GroES
LAC1533_RS04095	chaperonin GroEL	LSL_1211	molecular chaperone GroEL	LRC_RS03240	chaperonin GroEL
LAC1533_RS04100	APC family permease	LSL_1209	amino acid permease	LRC_RS03245	APC family permease
LAC1533_RS04105	YigZ family protein	LSL_1576	hypothetical protein	LRC_RS03270	YigZ family protein
LAC1533_RS04110	DNA/RNA helicase	LSL_1207	ComF operon protein 1	LRC_RS03275	DNA/RNA helicase
LAC1533_RS04115	ComF family protein	LSL_1206	ComF operon protein 3	LRC_RS03280	amidophosphoribosyltransferase
LAC1533_RS04125	ribosome-associated translation inhibitor RaiA	LSL_1188	ribosome-associated factor Y	LRC_RS03285	ribosome-associated translation inhibitor RaiA
LAC1533_RS04130	preprotein translocase subunit SecA	LSL_1186	preprotein translocase subunit SecA	LRC_RS03290	preprotein translocase subunit SecA
LAC1533_RS04135	peptide chain release factor 2	LSL_1185	peptide chain release factor 2	LRC_RS03295	peptide chain release factor 2
LAC1533_RS04150	PDZ domain-containing protein	LSL_1183	hypothetical protein	LRC_RS03315	PDZ domain-containing protein
LAC1533_RS04155	DNA-binding response regulator	LSL_1182	alkaline phosphatase synthesis transcriptional regulatory protein PhoP	LRC_RS03320	DNA-binding response regulator
LAC1533_RS04160	two-component sensor histidine kinase	LSL_1181	two component system histidine kinase	LRC_RS03325	two-component sensor histidine kinase
LAC1533_RS04170	phage holin family protein	LSL_1179	hypothetical protein	LRC_RS03335	phage holin family protein
LAC1533_RS04175	HPr kinase/phosphorylase	LSL_1178	HPr kinase/phosphorylase	LRC_RS03340	HPr kinase/phosphorylase
LAC1533_RS04180	prolipoprotein diacylglyceryl transferase	LSL_1177	prolipoprotein diacylglyceryl transferase	LRC_RS03345	prolipoprotein diacylglyceryl transferase
LAC1533_RS04185	thioredoxin-disulfide reductase	LSL_1722	thioredoxin reductase	LRC_RS10105	thioredoxin-disulfide reductase
LAC1533_RS04195	phospho-sugar mutase	LSL_1176	phosphoglucomutase	LRC_RS03350	phospho-sugar mutase
LAC1533_RS04200	excinuclease ABC subunit UvrB	LSL_1175	excinuclease ABC subunit B	LRC_RS03355	excinuclease ABC subunit UvrB
LAC1533_RS04205	excinuclease ABC subunit UvrA	LSL_1174	excinuclease ABC subunit A	LRC_RS03360	excinuclease ABC subunit UvrA
LAC1533_RS04210	S-ribosylhomocysteine lyase	LSL_1173	S-ribosylhomocysteinase	LRC_RS03365	S-ribosylhomocysteine lyase
LAC1533_RS04225	RNase adapter RapZ	LSL_1171	hypothetical protein	LRC_RS03380	RNase adapter RapZ
LAC1533_RS04230	hypothetical protein	LSL_1170	hypothetical protein	LRC_RS03385	YvcK family protein
LAC1533_RS04240	ATP-dependent Clp protease proteolytic subunit	LSL_1168	ATP-dependent Clp protease proteolytic subunit	LRC_RS03410	ATP-dependent Clp endopeptidase, proteolytic subunit ClpP
LAC1533_RS04255	SorC family transcriptional regulator	LSL_1167	central glycolytic genes regulator	LRC_RS03425	SorC family transcriptional regulator
LAC1533_RS04260	type I glyceraldehyde-3-phosphate dehydrogenase	LSL_1166	glyceraldehyde 3-phosphate dehydrogenase	LRC_RS03430	type I glyceraldehyde-3-phosphate dehydrogenase
LAC1533_RS04265	phosphoglycerate kinase	LSL_1165	phosphoglycerate kinase	LRC_RS03435	phosphoglycerate kinase
LAC1533_RS04270	triose-phosphate isomerase	LSL_1164	triosephosphate isomerase	LRC_RS03440	triose-phosphate isomerase
LAC1533_RS04290	preprotein translocase subunit SecG	LSL_1157	preprotein translocase subunit SecG	LRC_RS03455	preprotein translocase subunit SecG
LAC1533_RS04295	ribonuclease R	LSL_1156	ribonuclease R 1	LRC_RS03460	ribonuclease R
LAC1533_RS04300	SsrA-binding protein SmpB	LSL_1155	SsrA-binding protein	LRC_RS03465	SsrA-binding protein SmpB
LAC1533_RS04320	hypothetical protein	LSL_1154	hypothetical protein	LRC_RS03485	hypothetical protein
LAC1533_RS04325	Cof-type HAD-IIB family hydrolase	LSL_1153	HAD superfamily hydrolase	LRC_RS03490	Cof-type HAD-IIB family hydrolase
LAC1533_RS04330	uracil-DNA glycosylase	LSL_1152	uracil-DNA glycosylase	LRC_RS03495	uracil-DNA glycosylase
LAC1533_RS04335	phosphate acetyltransferase	LSL_1151	phosphate acetyltransferase	LRC_RS03500	phosphate acetyltransferase
LAC1533_RS04340	tRNA (adenosine(37)-N6)-threonylcarbamoyltransferase complex ATPase subunit type 1 TsaE	LSL_1150	ATP/GTP hydrolase	LRC_RS03505	tRNA (adenosine(37)-N6)-threonylcarbamoyltransferase complex ATPase subunit type 1 TsaE
LAC1533_RS04345	exonuclease	LSL_1149	DNA-directed DNA polymerase III subunit epsilon	LRC_RS03510	exonuclease
LAC1533_RS04350	UDP-N-acetylmuramate dehydrogenase	LSL_1148	UDP-N-acetylenolpyruvoylglucosamine reductase	LRC_RS03585	UDP-N-acetylmuramate dehydrogenase
LAC1533_RS04355	DUF1361 domain-containing protein	LSL_1147	hypothetical protein	LRC_RS08050	DUF1361 domain-containing protein
LAC1533_RS04360	TIGR00159 family protein	LSL_1146	hypothetical protein	LRC_RS08045	TIGR00159 family protein
LAC1533_RS04365	hypothetical protein	LSL_1145	hypothetical protein	LRC_RS08040	hypothetical protein
LAC1533_RS04370	phosphoglucosamine mutase	LSL_1144	phosphoglucosamine mutase	LRC_RS08035	phosphoglucosamine mutase
LAC1533_RS04390	hypothetical protein	LSL_1300	hypothetical protein	LRC_RS07995	hypothetical protein
LAC1533_RS04400	phosphate ABC transporter permease subunit PstC	LSL_0401	phosphate ABC transporter permease	LRC_RS07955	phosphate ABC transporter permease subunit PstC
LAC1533_RS04405	phosphate ABC transporter, permease protein PstA	LSL_0402	phosphate ABC transporter permease	LRC_RS07950	phosphate ABC transporter, permease protein PstA
LAC1533_RS04410	phosphate ABC transporter ATP-binding protein	LSL_0403	phosphate ABC transporter ATP-binding protein	LRC_RS07945	phosphate ABC transporter ATP-binding protein
LAC1533_RS04415	phosphate ABC transporter ATP-binding protein	LSL_0404	phosphate ABC transporter ATP-binding protein	LRC_RS07940	phosphate ABC transporter ATP-binding protein
LAC1533_RS04420	phosphate transport system regulatory protein PhoU	LSL_0405	phosphate transporter PhoU	LRC_RS07935	phosphate transport system regulatory protein PhoU
LAC1533_RS04425	fructose-1,6-bisphosphate aldolase, class II	LSL_0406	fructose-bisphosphate aldolase	LRC_RS07930	fructose-1,6-bisphosphate aldolase, class II
LAC1533_RS04445	hemolysin III	LSL_0412	hypothetical protein	LRC_RS07875	hemolysin III
LAC1533_RS04450	ArsR family transcriptional regulator	LSL_0413	ArsR family transcriptional regulator	LRC_RS07870	ArsR family transcriptional regulator
LAC1533_RS04455	RNase HI	LSL_0415	ribonuclease HI	LRC_RS07865	RNase HI
LAC1533_RS04475	LTA synthase family protein	LSL_0465	sulfatase family protein	LRC_RS07810	LTA synthase family protein
LAC1533_RS04480	glucose-6-phosphate isomerase	LSL_0464	glucose-6-phosphate isomerase	LRC_RS07800	glucose-6-phosphate isomerase
LAC1533_RS04490	CBS domain-containing protein	LSL_0467	hypothetical protein	LRC_RS07780	CBS domain-containing protein
LAC1533_RS04495	2,3,4,5-tetrahydropyridine-2,6-dicarboxylate N-acetyltransferase	LSL_0468	2,3,4,5-tetrahydropyridine-2,6-dicarboxylate N-acetyltransferase	LRC_RS07775	2,3,4,5-tetrahydropyridine-2,6-dicarboxylate N-acetyltransferase
LAC1533_RS04500	amidohydrolase	LSL_0469	N-acetyldiaminopimelate deacetylase	LRC_RS07770	N-acetyldiaminopimelate deacetylase
LAC1533_RS04505	mechanosensitive ion channel family protein	LSL_0470	mechanosensitive ion channel	LRC_RS07760	mechanosensitive ion channel family protein
LAC1533_RS04510	DUF948 domain-containing protein	LSL_0417	hypothetical protein	LRC_RS07755	DUF948 domain-containing protein
LAC1533_RS04520	aminopeptidase P family protein	LSL_0419	Xaa-Pro aminopeptidase	LRC_RS07740	aminopeptidase P family protein
LAC1533_RS04525	catabolite control protein A	LSL_0420	catabolite control protein A	LRC_RS07735	catabolite control protein A
LAC1533_RS04530	YebC/PmpR family DNA-binding transcriptional regulator	LSL_0422	hypothetical protein	LRC_RS07725	YebC/PmpR family DNA-binding transcriptional regulator
LAC1533_RS04535	competence protein ComG	LSL_0424	ComG operon protein 1	LRC_RS07715	competence protein ComG
LAC1533_RS04540	competence protein ComG	LSL_0425	ComG operon protein 2	LRC_RS07710	competence protein ComG
LAC1533_RS04545	prepilin-type N-terminal cleavage/methylation domain-containing protein	LSL_0426	ComG operon protein 3	LRC_RS07705	prepilin-type N-terminal cleavage/methylation domain-containing protein
LAC1533_RS04585	DUF1027 domain-containing protein	LSL_0435	hypothetical protein	LRC_RS07650	DUF1027 domain-containing protein
LAC1533_RS04590	TIGR01457 family HAD-type hydrolase	LSL_0436	N-acetylglucosamine catabolic protein	LRC_RS07645	TIGR01457 family HAD-type hydrolase
LAC1533_RS04600	cytochrome o ubiquinol oxidase	LSL_0438	DedA family protein	LRC_RS07630	membrane protein
LAC1533_RS04605	NAD(P)/FAD-dependent oxidoreductase	LSL_0439	thioredoxin reductase	LRC_RS07625	NAD(P)/FAD-dependent oxidoreductase
LAC1533_RS04610	peptidylprolyl isomerase	LSL_0055	peptidyl-prolyl cis-trans isomerase	LRC_RS07620	peptidyl-prolyl cis-trans isomerase
LAC1533_RS04615	general stress protein	LSL_0440	polyribonucleotide nucleotidyltransferase	LRC_RS07615	general stress protein
LAC1533_RS04740	methionine adenosyltransferase	LSL_0441	S-adenosylmethionine synthetase	LRC_RS07490	methionine adenosyltransferase
LAC1533_RS04750	leucine--tRNA ligase	LSL_0442	leucyl-tRNA synthetase	LRC_RS07480	leucine--tRNA ligase
LAC1533_RS04810	NAD(P)H-hydrate dehydratase	LSL_0446	sugar kinase	LRC_RS07465	NAD(P)H-hydrate dehydratase
LAC1533_RS04835	universal stress protein	LSL_1120	universal stress protein	LRC_RS07450	universal stress protein
LAC1533_RS04880	adenylosuccinate lyase	LSL_0517	adenylosuccinate lyase	LRC_RS05965	adenylosuccinate lyase
LAC1533_RS04885	LysR family transcriptional regulator	LSL_0674	LysR family transcriptional regulator	LRC_RS05900	LysR family transcriptional regulator
LAC1533_RS04895	hypothetical protein	LSL_0675	hypothetical protein	LRC_RS05890	hypothetical protein
LAC1533_RS04905	arginine--tRNA ligase	LSL_0677	arginyl-tRNA synthetase	LRC_RS05880	arginine--tRNA ligase
LAC1533_RS04925	hypothetical protein	LSL_0473	hypothetical protein	LRC_RS05855	YlbF family regulator
LAC1533_RS04930	HD domain-containing protein	LSL_0474	CMP-binding factor	LRC_RS05850	3-5 exoribonuclease YhaM
LAC1533_RS04935	peptidylprolyl isomerase	LSL_0475	peptidyl-prolyl isomerase	LRC_RS05800	peptidylprolyl isomerase
LAC1533_RS04945	HIT family protein	LSL_0477	bis(5-nucleosyl)-tetraphosphatase	LRC_RS05790	HIT family protein
LAC1533_RS04950	ABC transporter ATP-binding protein	LSL_0478	ABC transporter ATP-binding protein	LRC_RS05785	ABC transporter ATP-binding protein
LAC1533_RS04960	phosphotransferase	LSL_0480	phosphotransferase family protein	LRC_RS05775	phosphotransferase
LAC1533_RS04965	tRNA (guanosine(46)-N7)-methyltransferase TrmB	LSL_0481	tRNA (m(7)G46) methyltransferase	LRC_RS05770	tRNA (guanosine(46)-N7)-methyltransferase TrmB
LAC1533_RS04970	thioredoxin	LSL_0483	thioredoxin	LRC_RS05760	thioredoxin
LAC1533_RS04975	DUF4479 domain-containing protein	LSL_0484	tRNA-binding domain-containing protein	LRC_RS05755	DUF4479 domain-containing protein
LAC1533_RS04985	UDP-N-acetylmuramate--L-alanine ligase	LSL_0485	UDP-N-acetylmuramate--L-alanine ligase	LRC_RS05745	UDP-N-acetylmuramate--L-alanine ligase
LAC1533_RS04990	BAX inhibitor (BI)-1/YccA family protein	LSL_0487	integral membrane protein	LRC_RS05730	BAX inhibitor (BI)-1/YccA family protein
LAC1533_RS04995	DNA polymerase I	LSL_0488	DNA polymerase I	LRC_RS05720	DNA polymerase I
LAC1533_RS05000	DNA-formamidopyrimidine glycosylase	LSL_0489	formamidopyrimidine-DNA glycosylase	LRC_RS05715	DNA-formamidopyrimidine glycosylase
LAC1533_RS05005	transcriptional repressor NrdR	LSL_0491	NrdR family transcriptional regulator	LRC_RS05705	transcriptional repressor NrdR
LAC1533_RS05015	primosomal protein DnaI	LSL_0493	primosomal protein DnaI	LRC_RS05695	primosomal protein DnaI
LAC1533_RS05020	threonine--tRNA ligase	LSL_0494	threonyl-tRNA synthetase	LRC_RS05690	threonine--tRNA ligase
LAC1533_RS05025	translation initiation factor IF-3	LSL_0495	translation initiation factor IF-3	LRC_RS05685	translation initiation factor IF-3
LAC1533_RS05030	50S ribosomal protein L35	LSL_0496	50S ribosomal protein L35	LRC_RS05680	50S ribosomal protein L35
LAC1533_RS05035	50S ribosomal protein L20	LSL_0497	50S ribosomal protein L20	LRC_RS05675	50S ribosomal protein L20
LAC1533_RS05040	YqeG family HAD IIIA-type phosphatase	LSL_0499	HAD superfamily hydrolase	LRC_RS05670	YqeG family HAD IIIA-type phosphatase
LAC1533_RS05045	ribosome biogenesis GTPase YqeH	LSL_0500	GTP-binding protein YqeH	LRC_RS05665	ribosome biogenesis GTPase YqeH
LAC1533_RS05050	ribosome assembly RNA-binding protein YhbY	LSL_0501	hypothetical protein	LRC_RS05660	ribosome assembly RNA-binding protein YhbY
LAC1533_RS05055	nicotinate-nucleotide adenylyltransferase	LSL_0502	nicotinate-nucleotide adenylyltransferase	LRC_RS05655	nicotinate-nucleotide adenylyltransferase
LAC1533_RS05060	HD domain-containing protein	LSL_0503	hypothetical protein	LRC_RS05650	HD domain-containing protein
LAC1533_RS05065	ribosome silencing factor	LSL_0504	Iojap-related protein	LRC_RS05645	ribosome silencing factor
LAC1533_RS05075	nucleotidyltransferase	LSL_0505	hypothetical protein	LRC_RS05635	nucleotidyltransferase
LAC1533_RS05080	hypothetical protein	LSL_0506	hypothetical protein	LRC_RS05630	DNA-binding protein
LAC1533_RS05085	50S ribosomal protein L32	LSL_0507	50S ribosomal protein L32	LRC_RS10595	50S ribosomal protein L32
LAC1533_RS05090	YihA family ribosome biogenesis GTP-binding protein	LSL_0543	GTP-binding protein	LRC_RS05625	YihA family ribosome biogenesis GTP-binding protein
LAC1533_RS05095	nucleotide pyrophosphohydrolase	LSL_0544	hypothetical protein	LRC_RS05620	nucleotide pyrophosphohydrolase
LAC1533_RS05105	amino acid ABC transporter ATP-binding protein	LSL_1540	ABC transporter ATP-binding protein	LRC_RS05615	amino acid ABC transporter ATP-binding protein
LAC1533_RS05110	excinuclease ABC subunit UvrC	LSL_1098	excinuclease ABC subunit C	LRC_RS05610	excinuclease ABC subunit UvrC
LAC1533_RS05115	GTPase ObgE	LSL_1097	GTPase ObgE	LRC_RS05600	GTPase ObgE
LAC1533_RS05120	acetyltransferase	LSL_1096	acyltransferase	LRC_RS05595	acetyltransferase
LAC1533_RS05135	ribonuclease Z	LSL_1093	ribonuclease Z	LRC_RS05585	ribonuclease Z
LAC1533_RS05140	SDR family NAD(P)-dependent oxidoreductase	LSL_1092	short-chain dehydrogenase	LRC_RS05580	SDR family NAD(P)-dependent oxidoreductase
LAC1533_RS05155	adenine phosphoribosyltransferase	LSL_1090	adenine phosphoribosyltransferase	LRC_RS05565	adenine phosphoribosyltransferase
LAC1533_RS05170	hypothetical protein	LSL_1089	hypothetical protein	LRC_RS06475	membrane protein
LAC1533_RS05180	50S ribosomal protein L33	LSL_0548	50S ribosomal protein L33	LRC_RS06465	50S ribosomal protein L33
LAC1533_RS05195	5-formyltetrahydrofolate cyclo-ligase	LSL_0549	5-formyltetrahydrofolate cyclo-ligase	LRC_RS06460	5-formyltetrahydrofolate cyclo-ligase
LAC1533_RS05200	rhomboid family intramembrane serine protease	LSL_0550	rhomboid family integral membrane protein	LRC_RS06455	rhomboid family intramembrane serine protease
LAC1533_RS05205	DUF910 domain-containing protein	LSL_0551	hypothetical protein	LRC_RS06450	DUF910 domain-containing protein
LAC1533_RS05210	glucokinase	LSL_0552	glucokinase	LRC_RS06445	glucokinase
LAC1533_RS05215	rhodanese-like domain-containing protein	LSL_0553	hypothetical protein	LRC_RS06440	rhodanese-like domain-containing protein
LAC1533_RS05220	tRNA (adenosine(37)-N6)-dimethylallyltransferase MiaA	LSL_0555	tRNA delta(2)-isopentenylpyrophosphate transferase	LRC_RS06435	tRNA (adenosine(37)-N6)-dimethylallyltransferase MiaA
LAC1533_RS05225	MerR family transcriptional regulator	LSL_0557	glutamine synthetase	LRC_RS06425	MerR family transcriptional regulator
LAC1533_RS05230	type I glutamate--ammonia ligase	LSL_0558	glutamine synthetase	LRC_RS06420	type I glutamate--ammonia ligase
LAC1533_RS05240	guanylate kinase	LSL_0611	guanylate kinase	LRC_RS06400	guanylate kinase
LAC1533_RS05245	DNA-directed RNA polymerase subunit omega	LSL_0612	DNA-directed RNA polymerase subunit omega	LRC_RS06395	DNA-directed RNA polymerase subunit omega
LAC1533_RS05250	bifunctional phosphopantothenoylcysteine decarboxylase/phosphopantothenate--cysteine ligase CoaBC	LSL_0613	bifunctional phosphopantothenoylcysteine decarboxylase/phosphopantothenate synthase	LRC_RS06390	bifunctional phosphopantothenoylcysteine decarboxylase/phosphopantothenate--cysteine ligase CoaBC
LAC1533_RS05255	primosomal protein N	LSL_0613b	primosomal protein n-prim	LRC_RS06385	primosomal protein N
LAC1533_RS05260	methionyl-tRNA formyltransferase	LSL_0614	methionyl-tRNA formyltransferase	LRC_RS06380	methionyl-tRNA formyltransferase
LAC1533_RS05265	16S rRNA (cytosine(967)-C(5))-methyltransferase RsmB	LSL_0615	16S rRNA (cytosine(967)-C(5))-methyltransferase	LRC_RS06375	16S rRNA (cytosine(967)-C(5))-methyltransferase RsmB
LAC1533_RS05270	serine/threonine-protein phosphatase	LSL_0616	protein phosphatase 2C	LRC_RS06370	serine/threonine-protein phosphatase
LAC1533_RS05280	ribosome small subunit-dependent GTPase A	LSL_0617	GTPase	LRC_RS06360	ribosome small subunit-dependent GTPase A
LAC1533_RS05290	thiamine diphosphokinase	LSL_0618	thiamin pyrophosphokinase	LRC_RS06350	thiamine diphosphokinase
LAC1533_RS05295	50S ribosomal protein L28	LSL_0619	50S ribosomal protein L28	LRC_RS06345	50S ribosomal protein L28
LAC1533_RS05300	Asp23/Gls24 family envelope stress response protein	LSL_0620	hypothetical protein	LRC_RS06340	Asp23/Gls24 family envelope stress response protein
LAC1533_RS05305	DAK2 domain-containing protein	LSL_0621	hypothetical protein	LRC_RS06335	DAK2 domain-containing protein
LAC1533_RS05310	DNA helicase RecG	LSL_0622	ATP-dependent DNA helicase	LRC_RS06330	DNA helicase RecG
LAC1533_RS05315	phosphate acyltransferase PlsX	LSL_0623	Fatty acid/phospholipid synthesis protein	LRC_RS06325	phosphate acyltransferase PlsX
LAC1533_RS05325	acyl carrier protein	LSL_0624	acyl carrier protein	LRC_RS06320	acyl carrier protein
LAC1533_RS05330	ribonuclease III	LSL_0625	ribonuclease III	LRC_RS06315	ribonuclease III
LAC1533_RS05335	chromosome segregation protein SMC	LSL_0626	chromosome partition protein	LRC_RS06310	chromosome segregation protein SMC
LAC1533_RS05340	signal recognition particle-docking protein FtsY	LSL_0627	cell division protein	LRC_RS06305	signal recognition particle-docking protein FtsY
LAC1533_RS05345	putative DNA-binding protein	LSL_0628	signal recognition particle associated protein	LRC_RS06300	putative DNA-binding protein
LAC1533_RS05350	signal recognition particle protein	LSL_0629	signal recognition particle protein	LRC_RS06295	signal recognition particle protein
LAC1533_RS05355	30S ribosomal protein S16	LSL_0630	30S ribosomal protein S16	LRC_RS06290	30S ribosomal protein S16
LAC1533_RS05360	KH domain-containing protein	LSL_0631	RNA binding protein	LRC_RS06285	KH domain-containing protein
LAC1533_RS05365	ribosome maturation factor RimM	LSL_0632	16S rRNA processing protein	LRC_RS06280	ribosome maturation factor RimM
LAC1533_RS05370	tRNA (guanosine(37)-N1)-methyltransferase TrmD	LSL_0633	tRNA (guanine-N(1)-)-methyltransferase	LRC_RS06275	tRNA (guanosine(37)-N1)-methyltransferase TrmD
LAC1533_RS05375	50S ribosomal protein L19	LSL_0636	50S ribosomal protein L19	LRC_RS04425	50S ribosomal protein L19
LAC1533_RS05385	UMP kinase	LSL_0561	uridylate kinase	LRC_RS04610	UMP kinase
LAC1533_RS05390	ribosome recycling factor	LSL_0562	ribosome recycling factor	LRC_RS04615	ribosome recycling factor
LAC1533_RS05395	isoprenyl transferase	LSL_0563	undecaprenyl pyrophosphate synthetase	LRC_RS04620	isoprenyl transferase
LAC1533_RS05400	phosphatidate cytidylyltransferase	LSL_0564	phosphatidate cytidylyltransferase	LRC_RS04625	CDP-archaeol synthase
LAC1533_RS05405	RIP metalloprotease RseP	LSL_0565	M50 family membrane endopeptidase	LRC_RS04630	RIP metalloprotease RseP
LAC1533_RS05410	proline--tRNA ligase	LSL_0566	prolyl-tRNA synthetase	LRC_RS04635	proline--tRNA ligase
LAC1533_RS05415	PolC-type DNA polymerase III	LSL_0567	DNA polymerase III PolC	LRC_RS05350	PolC-type DNA polymerase III
LAC1533_RS05420	ribosome maturation factor RimP	LSL_0568	hypothetical protein	LRC_RS05345	ribosome maturation factor RimP
LAC1533_RS05425	transcription termination/antitermination protein NusA	LSL_0569	transcription elongation factor NusA	LRC_RS05340	transcription termination/antitermination protein NusA
LAC1533_RS05430	DUF448 domain-containing protein	LSL_0570	hypothetical protein	LRC_RS05335	DUF448 domain-containing protein
LAC1533_RS05435	hypothetical protein	LSL_0571	50S ribosomal protein L7AE	LRC_RS05330	hypothetical protein
LAC1533_RS05440	translation initiation factor IF-2	LSL_0572	translation initiation factor IF-2	LRC_RS05325	translation initiation factor IF-2
LAC1533_RS05445	30S ribosome-binding factor RbfA	LSL_0573	ribosome-binding factor A	LRC_RS05320	30S ribosome-binding factor RbfA
LAC1533_RS05450	tRNA pseudouridine(55) synthase TruB	LSL_0574	tRNA pseudouridine synthase B	LRC_RS05315	tRNA pseudouridine(55) synthase TruB
LAC1533_RS05455	riboflavin biosynthesis protein RibF	LSL_0575	riboflavin kinase/FMN adenylyltransferase	LRC_RS05310	riboflavin biosynthesis protein RibF
LAC1533_RS05460	heat-inducible transcription repressor HrcA	LSL_0576	heat-inducible transcription repressor	LRC_RS04660	heat-inducible transcriptional repressor HrcA
LAC1533_RS05465	nucleotide exchange factor GrpE	LSL_0577	GrpE protein HSP-70 cofactor	LRC_RS04665	nucleotide exchange factor GrpE
LAC1533_RS05470	molecular chaperone DnaK	LSL_0578	molecular chaperone DnaK	LRC_RS04670	molecular chaperone DnaK
LAC1533_RS05475	molecular chaperone DnaJ	LSL_0579	chaperone protein	LRC_RS04675	molecular chaperone DnaJ
LAC1533_RS05530	elongation factor 4	LSL_0580	GTP-binding protein LepA	LRC_RS05520	elongation factor 4
LAC1533_RS05600	RNA methyltransferase	LSL_0810	23S rRNA methyltransferase	LRC_RS05305	RNA methyltransferase
LAC1533_RS05605	hydrolase	LSL_0811	HD superfamily hydrolase	LRC_RS06185	hydrolase
LAC1533_RS05610	transcriptional regulator	LSL_0812	MarR family transcriptional regulator	LRC_RS06180	transcriptional regulator
LAC1533_RS05615	phenylalanine--tRNA ligase subunit alpha	LSL_0813	phenylalanyl-tRNA synthetase subunit alpha	LRC_RS06175	phenylalanine--tRNA ligase subunit alpha
LAC1533_RS05625	endolytic transglycosylase MltG	LSL_0815	hypothetical protein	LRC_RS06165	endolytic transglycosylase MltG
LAC1533_RS05630	uridine kinase	LSL_0816	uridine kinase	LRC_RS06160	uridine kinase
LAC1533_RS05635	transcription elongation factor GreA	LSL_0817	transcription elongation factor	LRC_RS06155	transcription elongation factor GreA
LAC1533_RS05650	NADPH-dependent oxidoreductase	LSL_1376	nitro/flavin reductase	LRC_RS01050	NADPH-dependent oxidoreductase
LAC1533_RS05655	hypothetical protein	LSL_0818	hypothetical protein	LRC_RS06145	hypothetical protein
LAC1533_RS05660	nucleoside hydrolase	LSL_0819	inosine-uridine preferring nucleoside hydrolase	LRC_RS06140	nucleoside hydrolase
LAC1533_RS05935	bifunctional (p)ppGpp synthetase/guanosine-3,5-bis(diphosphate) 3-pyrophosphohydrolase	LSL_0822	GTP pyrophosphokinase	LRC_RS06115	bifunctional (p)ppGpp synthetase/guanosine-3,5-bis(diphosphate) 3-pyrophosphohydrolase
LAC1533_RS05940	D-tyrosyl-tRNA(Tyr) deacylase	LSL_0823	D-tyrosyl-tRNA(Tyr) deacylase	LRC_RS06110	D-tyrosyl-tRNA(Tyr) deacylase
LAC1533_RS05950	haloacid dehalogenase	LSL_0824	phosphoglycolate phosphatase	LRC_RS06100	phosphoglycolate phosphatase
LAC1533_RS05955	N-acetylmuramoyl-L-alanine amidase	LSL_0899	N-acetylmuramoyl-L-alanine amidase	LRC_RS04595	N-acetylmuramoyl-L-alanine amidase
LAC1533_RS05960	histidine--tRNA ligase	LSL_0852	histidyl-tRNA synthetase	LRC_RS04580	histidine--tRNA ligase
LAC1533_RS05965	aspartate--tRNA ligase	LSL_0853	aspartyl-tRNA synthetase	LRC_RS04585	aspartate--tRNA ligase
LAC1533_RS05970	YitT family protein	LSL_0693	hypothetical protein	LRC_RS06090	YitT family protein
LAC1533_RS05985	kinase/pyrophosphorylase	LSL_0699	hypothetical protein	LRC_RS06055	kinase/pyrophosphorylase
LAC1533_RS05990	30S ribosomal protein S21	LSL_0700	30S ribosomal protein S21	LRC_RS06050	30S ribosomal protein S21
LAC1533_RS05995	GatB/YqeY domain-containing protein	LSL_0701	GatB/Yqey domain-containing protein	LRC_RS06045	GatB/YqeY domain-containing protein
LAC1533_RS06000	PhoH family protein	LSL_0898	PhoH protein	LRC_RS06040	phosphate starvation-inducible protein PhoH
LAC1533_RS06005	rRNA maturation RNase YbeY	LSL_0897	hypothetical protein	LRC_RS06035	rRNA maturation RNase YbeY
LAC1533_RS06010	diacylglycerol kinase	LSL_0896	diacylglycerol kinase	LRC_RS06030	UDP kinase
LAC1533_RS06015	GTPase Era	LSL_0895	GTP-binding protein Era	LRC_RS06025	GTPase Era
LAC1533_RS06020	DNA repair protein RecO	LSL_0894	DNA repair protein	LRC_RS06020	DNA repair protein RecO
LAC1533_RS06025	glycine--tRNA ligase subunit alpha	LSL_0912	glycyl-tRNA synthetase subunit alpha	LRC_RS06015	glycine--tRNA ligase subunit alpha
LAC1533_RS06030	glycine--tRNA ligase subunit beta	LSL_0911	glycyl-tRNA synthetase subunit beta	LRC_RS06010	glycine--tRNA ligase subunit beta
LAC1533_RS06035	DNA primase	LSL_0910	DNA primase	LRC_RS04380	DNA primase
LAC1533_RS06040	RNA polymerase sigma factor RpoD	LSL_0909	RNA polymerase sigma factor RpoD	LRC_RS04385	RNA polymerase sigma factor RpoD
LAC1533_RS06045	tRNA (adenine(22)-N(1))-methyltransferase TrmK	LSL_0846	hypothetical protein	LRC_RS05515	tRNA (adenine(22)-N(1))-methyltransferase TrmK
LAC1533_RS06055	peptidase T	LSL_0848	peptidase T	LRC_RS05505	peptidase T
LAC1533_RS06080	ATP-dependent chaperone ClpB	LSL_0863	chaperone	LRC_RS05490	ATP-dependent chaperone ClpB
LAC1533_RS06095	DUF2929 domain-containing protein	LSL_0864	hypothetical protein	LRC_RS05475	DUF2929 domain-containing protein
LAC1533_RS06100	DNA polymerase III subunit alpha	LSL_0865	DNA polymerase III subunit alpha	LRC_RS05470	DNA polymerase III subunit alpha
LAC1533_RS06105	6-phosphofructokinase	LSL_0866	6-phosphofructokinase	LRC_RS04410	6-phosphofructokinase
LAC1533_RS06110	pyruvate kinase	LSL_0867	pyruvate kinase	LRC_RS04415	pyruvate kinase
LAC1533_RS06115	DUF441 domain-containing protein	LSL_0936	hypothetical protein	LRC_RS09240	DUF441 domain-containing protein
LAC1533_RS06120	S1 RNA-binding protein	LSL_0935	hypothetical protein	LRC_RS06270	S1 RNA-binding protein
LAC1533_RS06130	site-specific tyrosine recombinase XerD	LSL_0934	integrase/recombinase XerD/RipX family	LRC_RS06260	site-specific tyrosine recombinase XerD
LAC1533_RS06135	GNAT family N-acetyltransferase	LSL_0941	RibT protein	LRC_RS06255	hypothetical protein
LAC1533_RS06140	rifampin ADP-ribosyl transferase	LSL_0940	segregation and condensation protein ScpA	LRC_RS06250	rifampin ADP-ribosyl transferase
LAC1533_RS06145	SMC-Scp complex subunit ScpB	LSL_0939	segregation and condensation protein ScpB	LRC_RS06245	SMC-Scp complex subunit ScpB
LAC1533_RS06150	rRNA pseudouridine synthase	LSL_0938	ribosomal large subunit pseudouridine synthase B	LRC_RS06240	rRNA pseudouridine synthase
LAC1533_RS06160	ATP-dependent DNA helicase RecQ	LSL_0902	ATP-dependent DNA helicase	LRC_RS06220	ATP-dependent DNA helicase RecQ
LAC1533_RS06165	LysM domain-containing protein	LSL_0901	hypothetical protein	LRC_RS06215	LysM domain-containing protein
LAC1533_RS06170	(d)CMP kinase	LSL_0900	cytidylate kinase	LRC_RS06210	(d)CMP kinase
LAC1533_RS06180	ribosome biogenesis GTPase Der	LSL_0886	GTP-binding protein EngA	LRC_RS06200	ribosome biogenesis GTPase Der
LAC1533_RS06185	HU family DNA-binding protein	LSL_0885	DNA-binding protein HU	LRC_RS06195	HU family DNA-binding protein
LAC1533_RS06190	tetratricopeptide repeat protein	LSL_0851	hypothetical protein	LRC_RS04680	tetratricopeptide repeat protein
LAC1533_RS06200	hypothetical protein	LSL_0703	integrase/recombinase xerD	LRC_RS04685	integrase
LAC1533_RS06205	4-hydroxy-tetrahydrodipicolinate reductase	LSL_0705	4-hydroxy-tetrahydrodipicolinate reductase	LRC_RS05205	4-hydroxy-tetrahydrodipicolinate reductase
LAC1533_RS06210	CCA tRNA nucleotidyltransferase	LSL_0706	tRNA CCA-pyrophosphorylase	LRC_RS05200	CCA tRNA nucleotidyltransferase
LAC1533_RS06215	ABC transporter ATP-binding protein	LSL_0707	ABC transporter ATP-binding protein	LRC_RS05195	ABC transporter ATP-binding protein
LAC1533_RS06220	thymidylate synthase	LSL_0708	thymidylate synthase	LRC_RS05190	thymidylate synthase
LAC1533_RS06225	lipase	LSL_0714	lipase/acylhydrolase	LRC_RS05175	lipase/acylhydrolase
LAC1533_RS06230	DUF2140 domain-containing protein	LSL_0715	hypothetical protein	LRC_RS05170	DUF2140 domain-containing protein
LAC1533_RS06235	YozE family protein	LSL_0716	hypothetical protein	LRC_RS05165	YozE family protein
LAC1533_RS06245	ribosome biogenesis GTPase YlqF	LSL_0717	GTP-binding protein	LRC_RS05150	ribosome biogenesis GTPase YlqF
LAC1533_RS06250	ribonuclease HII	LSL_0718	ribonuclease HII	LRC_RS05145	ribonuclease HII
LAC1533_RS06255	DNA-protecting protein DprA	LSL_0719	DNA processing protein	LRC_RS05140	DNA-protecting protein DprA
LAC1533_RS06260	type I DNA topoisomerase	LSL_0720	DNA topoisomerase I	LRC_RS05135	type I DNA topoisomerase
LAC1533_RS06265	tyrosine recombinase XerC	LSL_0948	XerC/CodV family integrase/recombinase	LRC_RS05115	tyrosine recombinase XerC
LAC1533_RS06270	HslU--HslV peptidase proteolytic subunit	LSL_0947	ATP-dependent protease peptidase subunit	LRC_RS05110	ATP-dependent protease subunit HslV
LAC1533_RS06275	ATP-dependent protease ATPase subunit HslU	LSL_0946	ATP-dependent protease ATP-binding subunit HslU	LRC_RS05105	ATP-dependent protease ATPase subunit HslU
LAC1533_RS06280	aldose 1-epimerase family protein	LSL_0207	galactose mutarotase	LRC_RS05100	aldose 1-epimerase family protein
LAC1533_RS06285	glycerol-3-phosphate acyltransferase	LSL_0870	hypothetical protein	LRC_RS05090	glycerol-3-phosphate 1-O-acyltransferase PlsY
LAC1533_RS06290	DNA topoisomerase IV subunit B	LSL_0871	DNA topoisomerase IV subunit B	LRC_RS05085	DNA topoisomerase IV subunit B
LAC1533_RS06295	DNA topoisomerase IV subunit A	LSL_0872	DNA topoisomerase IV subunit A	LRC_RS05080	DNA topoisomerase IV subunit A
LAC1533_RS06310	signal peptidase I	LSL_0876	signal peptidase I	LRC_RS05055	signal peptidase I
LAC1533_RS06325	DegV family protein	LSL_0875	DegV family protein	LRC_RS05070	DegV family protein
LAC1533_RS06335	DUF814 domain-containing protein	LSL_0873	fibronectin-binding protein / fibrinogen-binding protein	LRC_RS05075	DUF814 domain-containing protein
LAC1533_RS06350	GNAT family N-acetyltransferase	LSL_1673	acetyltransferase	LRC_RS05010	N-acetyltransferase
LAC1533_RS06355	glutamate racemase	LSL_0836	glutamate racemase	LRC_RS05005	glutamate racemase
LAC1533_RS06360	aminotransferase class V-fold PLP-dependent enzyme	LSL_0835	aromatic amino acid aminotransferase	LRC_RS04990	aminotransferase A
LAC1533_RS06365	DeoR/GlpR transcriptional regulator	LSL_0834	DeoR family transcriptional regulator	LRC_RS04985	DeoR/GlpR transcriptional regulator
LAC1533_RS06370	manganese-dependent inorganic pyrophosphatase	LSL_0833	manganese-dependent inorganic pyrophosphatase	LRC_RS04980	manganese-dependent inorganic pyrophosphatase
LAC1533_RS06375	LysR family transcriptional regulator	LSL_0832	LysR family transcriptional regulator	LRC_RS04975	LysR family transcriptional regulator
LAC1533_RS06385	dihydroorotate dehydrogenase	LSL_0194	dihydroorotate dehydrogenase 1B	LRC_RS04955	dihydroorotate dehydrogenase
LAC1533_RS06395	carbamoyl phosphate synthase small subunit	LSL_0192	carbamoyl phosphate synthase small subunit	LRC_RS04945	carbamoyl-phosphate synthase small subunit
LAC1533_RS06400	dihydroorotase	LSL_0191	dihydroorotase	LRC_RS04940	dihydroorotase
LAC1533_RS06415	bifunctional pyr operon transcriptional regulator/uracil phosphoribosyltransferase PyrR	LSL_0827	bifunctional pyrimidine regulatory protein PyrR/uracil phosphoribosyltransferase	LRC_RS04930	bifunctional pyr operon transcriptional regulator/uracil phosphoribosyltransferase PyrR
LAC1533_RS06420	RluA family pseudouridine synthase	LSL_0826	ribosomal large subunit pseudouridine synthase D	LRC_RS04925	RluA family pseudouridine synthase
LAC1533_RS06425	signal peptidase II	LSL_0825	lipoprotein signal peptidase	LRC_RS04920	signal peptidase II
LAC1533_RS06430	formate--tetrahydrofolate ligase	LSL_0842	formate--tetrahydrofolate ligase	LRC_RS04910	formate--tetrahydrofolate ligase
LAC1533_RS06435	hypothetical protein	LSL_0841	hypothetical protein	LRC_RS04905	hypothetical protein
LAC1533_RS06440	class I SAM-dependent RNA methyltransferase	LSL_0839	hypothetical protein	LRC_RS04895	class I SAM-dependent RNA methyltransferase
LAC1533_RS06460	cell division regulator GpsB	LSL_0838	cell division protein GpsB	LRC_RS04890	cell division regulator GpsB
LAC1533_RS06465	DUF1273 domain-containing protein	LSL_0930	hypothetical protein	LRC_RS04885	DUF1273 domain-containing protein
LAC1533_RS06470	Holliday junction resolvase RecU	LSL_0932	Holliday junction-specific endonuclease	LRC_RS04880	Holliday junction resolvase RecU
LAC1533_RS06475	carboxypeptidase	LSL_0933	multimodular transpeptidase-transglycosylase PBP 1A	LRC_RS04875	penicillin-binding protein
LAC1533_RS06480	endonuclease III	LSL_0691	endonuclease III	LRC_RS04870	endonuclease III
LAC1533_RS06485	DnaD domain protein	LSL_0690	DNA replication protein dnaD	LRC_RS04865	DnaD domain protein
LAC1533_RS06490	asparagine--tRNA ligase	LSL_0689	asparaginyl-tRNA synthetase	LRC_RS04860	asparagine--tRNA ligase
LAC1533_RS06495	pyridoxal phosphate-dependent aminotransferase	LSL_0688	aspartate aminotransferase	LRC_RS04855	pyridoxal phosphate-dependent aminotransferase
LAC1533_RS06500	hypothetical protein	LSL_0687	hypothetical protein	LRC_RS04850	hypothetical protein
LAC1533_RS06505	hypothetical protein	LSL_0686	ATP-dependent helicase DinG	LRC_RS04845	ATP-dependent helicase
LAC1533_RS06510	mevalonate kinase	LSL_0685	mevalonate kinase	LRC_RS04840	mevalonate kinase
LAC1533_RS06515	diphosphomevalonate decarboxylase	LSL_0684	diphosphomevalonate decarboxylase	LRC_RS04835	diphosphomevalonate decarboxylase
LAC1533_RS06520	phosphomevalonate kinase	LSL_0683	phosphomevalonate kinase	LRC_RS04830	phosphomevalonate kinase
LAC1533_RS06525	type 2 isopentenyl-diphosphate Delta-isomerase	LSL_0682	isopentenyl pyrophosphate isomerase	LRC_RS04825	type 2 isopentenyl-diphosphate Delta-isomerase
LAC1533_RS06530	RNA methyltransferase	LSL_0999	23S rRNA m(5)C methyltransferase	LRC_RS04815	23S rRNA methyltransferase
LAC1533_RS06535	hypothetical protein	LSL_1000	hypothetical protein	LRC_RS04810	hypothetical protein
LAC1533_RS06545	S9 family serine peptidase	LSL_1001	hypothetical protein	LRC_RS04800	S9 family serine peptidase
LAC1533_RS06550	Cof-type HAD-IIB family hydrolase	LSL_1002	HAD superfamily hydrolase	LRC_RS04720	Cof-type HAD-IIB family hydrolase
LAC1533_RS06555	diaminopimelate decarboxylase	LSL_1004	diaminopimelate decarboxylase	LRC_RS04710	diaminopimelate decarboxylase
LAC1533_RS06560	dipeptidase	LSL_1006	dipeptidase A	LRC_RS04700	dipeptidase
LAC1533_RS06580	elongation factor Ts	LSL_0512	elongation factor Ts	LRC_RS04405	elongation factor Ts
LAC1533_RS06585	30S ribosomal protein S2	LSL_0511	30S ribosomal protein S2	LRC_RS04400	30S ribosomal protein S2
LAC1533_RS06595	GIY-YIG nuclease family protein	LSL_0510	hypothetical protein	LRC_RS04560	GIY-YIG nuclease family protein
LAC1533_RS06600	tRNA1(Val) (adenine(37)-N6)-methyltransferase	LSL_0509	methyltransferase	LRC_RS04555	tRNA1(Val) (adenine(37)-N6)-methyltransferase
LAC1533_RS06605	1-acyl-sn-glycerol-3-phosphate acyltransferase	LSL_0508	1-acyl-sn-glycerol-3-phosphate acyltransferase	LRC_RS04550	1-acyl-sn-glycerol-3-phosphate acyltransferase
LAC1533_RS06610	hypothetical protein	LSL_0542	hypothetical protein	LRC_RS04525	hypothetical protein
LAC1533_RS06615	DUF896 family protein	LSL_0541	hypothetical protein	LRC_RS04520	DUF896 family protein
LAC1533_RS06620	transcriptional repressor LexA	LSL_0540	LexA repressor	LRC_RS04515	transcriptional repressor LexA
LAC1533_RS06630	DNA repair protein RecN	LSL_0539	DNA repair protein	LRC_RS04510	DNA repair protein RecN
LAC1533_RS06635	ArgR family transcriptional regulator	LSL_0538	arginine repressor	LRC_RS04505	ArgR family transcriptional regulator
LAC1533_RS06640	TlyA family rRNA (cytidine-2-O)-methyltransferase	LSL_0537	hemolysin	LRC_RS04500	TlyA family rRNA (cytidine-2-O)-methyltransferase
LAC1533_RS06645	polyprenyl synthetase family protein	LSL_0536	geranyltranstransferase	LRC_RS04495	polyprenyl synthetase family protein
LAC1533_RS06650	exodeoxyribonuclease VII small subunit	LSL_0535	exodeoxyribonuclease VII small subunit	LRC_RS04490	exodeoxyribonuclease VII small subunit
LAC1533_RS06655	exodeoxyribonuclease VII large subunit	LSL_0534	exodeoxyribonuclease VII large subunit	LRC_RS04485	exodeoxyribonuclease VII large subunit
LAC1533_RS06660	bifunctional methylenetetrahydrofolate dehydrogenase/methenyltetrahydrofolate cyclohydrolase FolD	LSL_0533	methylenetetrahydrofolate dehydrogenase/methenyltetrahydrofolate cyclohydrolase	LRC_RS04480	bifunctional methylenetetrahydrofolate dehydrogenase/methenyltetrahydrofolate cyclohydrolase FolD
LAC1533_RS06665	transcription antitermination factor NusB	LSL_0532	transcription antitermination protein NusB	LRC_RS04475	transcription antitermination factor NusB
LAC1533_RS06670	Asp23/Gls24 family envelope stress response protein	LSL_0531	alkaline shock protein	LRC_RS04470	Asp23/Gls24 family envelope stress response protein
LAC1533_RS06675	elongation factor P	LSL_0530	protein translation elongation factor P	LRC_RS04465	elongation factor P
LAC1533_RS06680	aminopeptidase P family protein	LSL_1084	Xaa-Pro dipeptidase	LRC_RS04460	aminopeptidase P family protein
LAC1533_RS06685	50S ribosomal protein L27	LSL_0954	50S ribosomal protein L27	LRC_RS04440	50S ribosomal protein L27
LAC1533_RS06690	ribosomal-processing cysteine protease Prp	LSL_0955	ribosomal protein	LRC_RS04435	ribosomal-processing cysteine protease Prp
LAC1533_RS06695	50S ribosomal protein L21	LSL_0956	50S ribosomal protein L21	LRC_RS04430	50S ribosomal protein L21
LAC1533_RS06730	hypothetical protein	LSL_0528	hypothetical protein	LRC_RS05530	hypothetical protein
LAC1533_RS06735	exonuclease SbcC	LSL_0527	hypothetical protein	LRC_RS05535	hypothetical protein
LAC1533_RS06745	hydroxymethylglutaryl-CoA synthase	LSL_0526	hydroxymethylglutaryl-CoA synthase	LRC_RS05545	hydroxymethylglutaryl-CoA synthase
LAC1533_RS06755	acylphosphatase	LSL_0525	acylphosphatase	LRC_RS05550	acylphosphatase
LAC1533_RS06760	OxaA precursor	LSL_0524	60 kDa inner membrane protein	LRC_RS05555	membrane protein
LAC1533_RS06770	DNA-binding response regulator	LSL_0522	two-component response regulator	LRC_RS06485	DNA-binding response regulator
LAC1533_RS06780	phosphogluconate dehydrogenase (NADP(+)-dependent, decarboxylating)	LSL_0645	6-phosphogluconate dehydrogenase	LRC_RS06490	phosphogluconate dehydrogenase (NADP(+)-dependent, decarboxylating)
LAC1533_RS06785	ATP-dependent Clp protease ATP-binding subunit ClpX	LSL_0644	ATP-dependent protease ATP-binding subunit ClpX	LRC_RS06495	ATP-dependent Clp protease ATP-binding subunit ClpX
LAC1533_RS06790	trigger factor	LSL_0643	trigger factor, PPIase	LRC_RS06500	trigger factor
LAC1533_RS06795	elongation factor Tu	LSL_0642	elongation factor Tu	LRC_RS06505	elongation factor Tu
LAC1533_RS06805	ribonuclease J	LSL_0640	metallo-beta-lactamase superfamily protein	LRC_RS06515	RNase J family beta-CASP ribonuclease
LAC1533_RS06810	4-hydroxy-tetrahydrodipicolinate synthase	LSL_0639	4-hydroxy-tetrahydrodipicolinate synthase	LRC_RS06520	4-hydroxy-tetrahydrodipicolinate synthase
LAC1533_RS06825	30S ribosomal protein S15	LSL_0638	30S ribosomal protein S15	LRC_RS06525	30S ribosomal protein S15
LAC1533_RS06830	30S ribosomal protein S20	LSL_0637	30S ribosomal protein S20	LRC_RS06530	30S ribosomal protein S20
LAC1533_RS06835	DNA polymerase III subunit delta	LSL_0681	DNA polymerase III subunit delta	LRC_RS06540	DNA polymerase III subunit delta
LAC1533_RS06840	DNA internalization-related competence protein ComEC/Rec2	LSL_0680	ComE operon protein 3	LRC_RS06545	DNA internalization-related competence protein ComEC/Rec2
LAC1533_RS06845	ComE operon protein 2	LSL_0679	ComE operon protein 2	LRC_RS06550	ComE operon protein 2
LAC1533_RS06850	ComE operon protein 1	LSL_0678	ComE operon protein 1	LRC_RS06555	competence protein ComEA
LAC1533_RS06855	PDZ domain-containing protein	LSL_0662	ATP-dependent protease La	LRC_RS06560	PDZ domain-containing protein
LAC1533_RS06860	pantetheine-phosphate adenylyltransferase	LSL_0661	phosphopantetheine adenylyltransferase	LRC_RS06565	pantetheine-phosphate adenylyltransferase
LAC1533_RS06865	16S rRNA (guanine(966)-N(2))-methyltransferase RsmD	LSL_0660	methyltransferase	LRC_RS06570	16S rRNA (guanine(966)-N(2))-methyltransferase RsmD
LAC1533_RS06870	DUF2129 domain-containing protein	LSL_0659	hypothetical protein	LRC_RS06575	DUF2129 domain-containing protein
LAC1533_RS06875	pyruvate carboxylase	LSL_0658	pyruvate carboxylase	LRC_RS06585	pyruvate carboxylase
LAC1533_RS06880	FtsW/RodA/SpoVE family cell cycle protein	LSL_0657	cell division protein	LRC_RS06590	cell division protein FtsW
LAC1533_RS06895	translational GTPase TypA	LSL_0653	GTP-binding protein	LRC_RS06600	translational GTPase TypA
LAC1533_RS06900	inositol monophosphatase family protein	LSL_0652	myo-inositol-1(or 4)-monophosphatase	LRC_RS06605	inositol monophosphatase family protein
LAC1533_RS06905	hypothetical protein	LSL_0651	hypothetical protein	LRC_RS06610	hypothetical protein
LAC1533_RS06920	peptide deformylase	LSL_0649	peptide deformylase	LRC_RS06615	peptide deformylase
LAC1533_RS06935	DUF1447 domain-containing protein	LSL_0647	hypothetical protein	LRC_RS06625	DUF1447 domain-containing protein
LAC1533_RS06940	ribonuclease J	LSL_0646	metallo-beta-lactamase superfamily protein	LRC_RS06630	ribonuclease J
LAC1533_RS06945	transcriptional regulator	LSL_0950	transcriptional regulator	LRC_RS06635	transcriptional regulator
LAC1533_RS06955	ATP-dependent RecD-like DNA helicase	LSL_0728	exodeoxyribonuclease V subunit alpha	LRC_RS06640	ATP-dependent RecD-like DNA helicase
LAC1533_RS06960	tetratricopeptide repeat protein	LSL_0727	hypothetical protein	LRC_RS06645	tetratricopeptide repeat protein
LAC1533_RS06965	histidine phosphatase family protein	LSL_0726	phosphoglycerate mutase	LRC_RS06650	histidine phosphatase family protein
LAC1533_RS06970	tRNA 2-thiouridine(34) synthase MnmA	LSL_0862	tRNA (5-methyl aminomethyl-2-thiouridylate)-methyltransferase	LRC_RS06655	tRNA 2-thiouridine(34) synthase MnmA
LAC1533_RS06975	cysteine desulfurase	LSL_0861	hypothetical protein	LRC_RS06660	cysteine desulfurase
LAC1533_RS06980	cysteine desulfurase	LSL_0860	cysteine desulfurase / selenocysteine lyase	LRC_RS06665	cysteine desulfurase
LAC1533_RS06985	5-methylthioadenosine/adenosylhomocysteine nucleosidase	LSL_0859	5-methylthioadenosine/S-adenosylhomocysteine nucleosidase	LRC_RS06670	5-methylthioadenosine/adenosylhomocysteine nucleosidase
LAC1533_RS06995	NUDIX hydrolase	LSL_0857	ADP-ribose pyrophosphatase	LRC_RS06680	NUDIX hydrolase
LAC1533_RS07000	diaminopimelate epimerase	LSL_0856	diaminopimelate epimerase	LRC_RS06685	diaminopimelate epimerase
LAC1533_RS07010	DivIVA domain-containing protein	LSL_1043	cell division initiation protein	LRC_RS06695	DivIVA domain-containing protein
LAC1533_RS07015	RNA-binding protein	LSL_1044	RNA binding protein	LRC_RS06700	RNA-binding protein
LAC1533_RS07020	YggT family protein	LSL_1045	integral membrane protein	LRC_RS06705	YggT family protein
LAC1533_RS07025	cell division protein SepF	LSL_1046	hypothetical protein	LRC_RS06710	DUF552 domain-containing protein
LAC1533_RS07035	cell division protein FtsA	LSL_1048	cell division protein	LRC_RS06720	cell division protein FtsA
LAC1533_RS07045	undecaprenyldiphospho-muramoylpentapeptide beta-N-acetylglucosaminyltransferase	LSL_1050	undecaprenyldiphospho-muramoylpentapeptide beta-N-acetylglucosaminyltransferase	LRC_RS06730	undecaprenyldiphospho-muramoylpentapeptide beta-N-acetylglucosaminyltransferase
LAC1533_RS07050	UDP-N-acetylmuramoyl-L-alanine--D-glutamate ligase	LSL_1051	UDP-N-acetylmuramoyl-L-alanyl-D-glutamate synthetase	LRC_RS06735	UDP-N-acetylmuramoyl-L-alanine--D-glutamate ligase
LAC1533_RS07055	phospho-N-acetylmuramoyl-pentapeptide- transferase	LSL_1052	phospho-N-acetylmuramoyl-pentapeptide- transferase	LRC_RS06740	phospho-N-acetylmuramoyl-pentapeptide- transferase
LAC1533_RS07060	PASTA domain-containing protein	LSL_1053	penicillin binding protein 2B	LRC_RS06750	PASTA domain-containing protein
LAC1533_RS07070	16S rRNA (cytosine(1402)-N(4))-methyltransferase RsmH	LSL_1055	S-adenosyl-methyltransferase MraW	LRC_RS06760	16S rRNA (cytosine(1402)-N(4))-methyltransferase RsmH
LAC1533_RS07075	transcriptional regulator MraZ	LSL_1056	cell division protein MraZ	LRC_RS06765	transcriptional regulator MraZ
LAC1533_RS07090	DUF4044 domain-containing protein	LSL_1059	hypothetical protein	LRC_RS10650	DUF4044 domain-containing protein
LAC1533_RS07100	alpha/beta hydrolase	LSL_1060	cell surface hydrolase, membrane-bound	LRC_RS06790	alpha/beta hydrolase
LAC1533_RS07105	cardiolipin synthase	LSL_0673	cardiolipin synthetase	LRC_RS06795	cardiolipin synthase
LAC1533_RS07110	septum site-determining protein MinD	LSL_1064	cell division inhibitor	LRC_RS06815	septum site-determining protein MinD
LAC1533_RS07115	cell division inhibitor	LSL_1065	cell division inhibitor	LRC_RS06820	cell division inhibitor
LAC1533_RS07120	rod shape-determining protein MreD	LSL_1066	rod shape-determining protein	LRC_RS06825	rod shape-determining protein MreD
LAC1533_RS07125	rod shape-determining protein MreC	LSL_1067	rod shape-determining protein MreC	LRC_RS06830	rod shape-determining protein MreC
LAC1533_RS07130	rod shape-determining protein	LSL_1068	rod shape-determining protein MreB	LRC_RS06835	rod shape-determining protein
LAC1533_RS07135	cold-shock protein	LSL_1069	cold shock protein	LRC_RS06840	cold-shock protein
LAC1533_RS07140	DNA repair protein	LSL_1070	DNA repair protein	LRC_RS06845	DNA repair protein RadC
LAC1533_RS07145	HAD family phosphatase	LSL_1577	HAD superfamily hydrolase	LRC_RS06850	HAD family phosphatase
LAC1533_RS07150	bifunctional folylpolyglutamate synthase/dihydrofolate synthase	LSL_1071	folylpolyglutamate synthase / dihydrofolate synthase	LRC_RS06855	bifunctional folylpolyglutamate synthase/dihydrofolate synthase
LAC1533_RS07155	valine--tRNA ligase	LSL_1072	valyl-tRNA synthetase	LRC_RS06865	valine--tRNA ligase
LAC1533_RS07165	tRNA 4-thiouridine(8) synthase ThiI	LSL_1073	thiamine biosynthesis protein	LRC_RS06870	tRNA 4-thiouridine(8) synthase ThiI
LAC1533_RS07170	cysteine desulfurase	LSL_1074	cysteine desulfurase / selenocysteine lyase	LRC_RS06875	cysteine desulfurase
LAC1533_RS07175	septation ring formation regulator EzrA	LSL_1075	septation ring formation regulator EzrA	LRC_RS06880	selenide, water dikinase
LAC1533_RS07180	GAF domain-containing protein	LSL_1076	GAF domain-containing protein	LRC_RS06885	GAF domain-containing protein
LAC1533_RS07185	30S ribosomal protein S4	LSL_1077	30S ribosomal protein S4	LRC_RS06890	30S ribosomal protein S4
LAC1533_RS07190	replication-associated recombination protein A	LSL_1079	recombination factor protein RarA	LRC_RS06905	replication-associated recombination protein A
LAC1533_RS07195	universal stress protein	LSL_1081	universal stress protein	LRC_RS06915	universal stress protein
LAC1533_RS07200	DNA-3-methyladenine glycosylase I	LSL_1082	DNA-3-methyladenine glycosylase	LRC_RS06920	DNA-3-methyladenine glycosylase I
LAC1533_RS07205	aminoglycoside phosphotransferase family protein	LSL_0610	hypothetical protein	LRC_RS06950	hypothetical protein
LAC1533_RS07210	amino acid permease	LSL_1278	amino acid permease	LRC_RS08930	amino acid permease
LAC1533_RS07465	rod shape-determining protein RodA	LSL_0607	rod shape determining protein	LRC_RS07025	rod shape-determining protein RodA
LAC1533_RS07470	DUF2969 domain-containing protein	LSL_0606	hypothetical protein	LRC_RS07030	DUF2969 domain-containing protein
LAC1533_RS07475	membrane protein insertion efficiency factor YidD	LSL_0605	hypothetical protein	LRC_RS10665	membrane protein insertion efficiency factor YidD
LAC1533_RS07480	rod shape-determining protein	LSL_0604	rod shape-determining protein MreB	LRC_RS07040	rod shape-determining protein
LAC1533_RS07485	UDP-N-acetylglucosamine 1-carboxyvinyltransferase	LSL_0603	UDP-N-acetylglucosamine 1-carboxyvinyltransferase	LRC_RS07045	UDP-N-acetylglucosamine 1-carboxyvinyltransferase
LAC1533_RS07490	membrane protein	LSL_0602	hypothetical protein	LRC_RS07050	DUF1146 domain-containing protein
LAC1533_RS07500	F0F1 ATP synthase subunit epsilon	LSL_0601	ATP synthase subunit epsilon	LRC_RS07055	F0F1 ATP synthase subunit epsilon
LAC1533_RS07505	F0F1 ATP synthase subunit beta	LSL_0600	F0F1 ATP synthase subunit beta	LRC_RS07060	F0F1 ATP synthase subunit beta
LAC1533_RS07510	F0F1 ATP synthase subunit gamma	LSL_0599	F0F1 ATP synthase subunit gamma	LRC_RS07065	F0F1 ATP synthase subunit gamma
LAC1533_RS07515	F0F1 ATP synthase subunit alpha	LSL_0598	F0F1 ATP synthase subunit alpha	LRC_RS07070	F0F1 ATP synthase subunit alpha
LAC1533_RS07520	F0F1 ATP synthase subunit delta	LSL_0597	ATP synthase subunit delta	LRC_RS07075	F0F1 ATP synthase subunit delta
LAC1533_RS07525	ATP synthase F0 subunit B	LSL_0596	ATP synthase subunit B	LRC_RS07080	ATP synthase F0 subunit B
LAC1533_RS07530	F0F1 ATP synthase subunit C	LSL_0595	ATP synthase subunit C	LRC_RS07085	F0F1 ATP synthase subunit C
LAC1533_RS07535	F0F1 ATP synthase subunit A	LSL_0594	F0F1 ATP synthase subunit A	LRC_RS07090	F0F1 ATP synthase subunit A
LAC1533_RS07540	uracil phosphoribosyltransferase	LSL_0593	uracil phosphoribosyltransferase	LRC_RS07095	uracil phosphoribosyltransferase
LAC1533_RS07545	threonylcarbamoyl-AMP synthase	LSL_0592	Sua5/YciO/YrdC/YwlC family protein	LRC_RS07100	threonylcarbamoyl-AMP synthase
LAC1533_RS07550	peptide chain release factor N(5)-glutamine methyltransferase	LSL_0591	peptide release factor-glutamine N5-methyltransferase	LRC_RS07105	peptide chain release factor N(5)-glutamine methyltransferase
LAC1533_RS07555	peptide chain release factor 1	LSL_0590	peptide chain release factor 1	LRC_RS07110	peptide chain release factor 1
LAC1533_RS07560	thymidine kinase	LSL_0589	thymidine kinase	LRC_RS07115	thymidine kinase
LAC1533_RS07565	DUF1727 domain-containing protein	LSL_0588	UDP-N-acetylmuramoylalanyl-D-glutamate--2, 6-diaminopimelate ligase	LRC_RS07120	DUF1727 domain-containing protein
LAC1533_RS07570	glutamine amidotransferase	LSL_0587	cobyric acid synthase	LRC_RS07125	glutamine amidotransferase
LAC1533_RS07585	mannose-6-phosphate isomerase, class I	LSL_1613	mannose-6-phosphate isomerase	LRC_RS07130	mannose-6-phosphate isomerase, class I
LAC1533_RS07595	hypothetical protein	LSL_0584	beta-lactamase family protein	LRC_RS07135	hypothetical protein
LAC1533_RS07610	amino acid ABC transporter ATP-binding protein	LSL_0582	glutamine transport ATP-binding protein	LRC_RS07160	amino acid ABC transporter ATP-binding protein
LAC1533_RS07660	hypothetical protein	LSL_0513	hypothetical protein	LRC_RS07205	hypothetical protein
LAC1533_RS07670	XTP/dITP diphosphatase	LSL_1102	HAM1 protein	LRC_RS07220	XTP/dITP diphosphatase
LAC1533_RS07675	DUF2507 domain-containing protein	LSL_1103	hypothetical protein	LRC_RS07225	DUF2507 domain-containing protein
LAC1533_RS07695	endonuclease MutS2	LSL_1105	DNA mismatch repair protein	LRC_RS07235	endonuclease MutS2
LAC1533_RS07700	CvpA family protein	LSL_1106	hypothetical protein	LRC_RS07240	CvpA family protein
LAC1533_RS07705	cell division protein ZapA	LSL_1107	hypothetical protein	LRC_RS07245	cell division protein ZapA
LAC1533_RS07710	DUF1292 domain-containing protein	LSL_1108	hypothetical protein	LRC_RS07250	DUF1292 domain-containing protein
LAC1533_RS07715	Holliday junction resolvase RuvX	LSL_1109	Holliday junction resolvase-like protein	LRC_RS07255	Holliday junction resolvase RuvX
LAC1533_RS07720	IreB family regulatory phosphoprotein	LSL_1110	hypothetical protein	LRC_RS07260	IreB family regulatory phosphoprotein
LAC1533_RS07725	alanine--tRNA ligase	LSL_1111	alanyl-tRNA synthetase	LRC_RS07265	alanine--tRNA ligase
LAC1533_RS07730	ATP-dependent helicase	LSL_1112	ATP-dependent RNA helicase	LRC_RS07270	ATP-dependent helicase
LAC1533_RS07735	bifunctional oligoribonuclease/PAP phosphatase NrnA	LSL_1113	phosphoesterase, DHH family protein	LRC_RS07275	bifunctional oligoribonuclease/PAP phosphatase NrnA
LAC1533_RS07740	DNA polymerase IV	LSL_1162	DNA polymerase IV	LRC_RS07280	DNA polymerase IV
LAC1533_RS07745	glucose-6-phosphate dehydrogenase	LSL_0462	glucose-6-phosphate 1-dehydrogenase	LRC_RS07285	glucose-6-phosphate dehydrogenase
LAC1533_RS07750	enoyl-[acyl-carrier-protein] reductase FabI	LSL_0461	enoyl-ACP reductase	LRC_RS07290	enoyl-[acyl-carrier-protein] reductase FabI
LAC1533_RS07755	acetyl-CoA carboxylase carboxyl transferase subunit alpha	LSL_0460	acetyl-coenzyme A carboxylase carboxyl transferase subunit alpha	LRC_RS07295	acetyl-CoA carboxylase carboxyl transferase subunit alpha
LAC1533_RS07760	acetyl-CoA carboxylase carboxyltransferase subunit beta	LSL_0459	acetyl-CoA carboxylase carboxyltransferase subunit beta	LRC_RS07300	acetyl-CoA carboxylase carboxyltransferase subunit beta
LAC1533_RS07765	acetyl-CoA carboxylase biotin carboxylase subunit	LSL_0458	acetyl-CoA carboxylase biotin carboxylase subunit	LRC_RS07305	acetyl-CoA carboxylase biotin carboxylase subunit
LAC1533_RS07770	3-hydroxyacyl-[acyl-carrier-protein] dehydratase FabZ	LSL_0457	(3R)-hydroxymyristoyl-ACP dehydratase	LRC_RS07310	3-hydroxyacyl-[acyl-carrier-protein] dehydratase FabZ
LAC1533_RS07775	acetyl-CoA carboxylase biotin carboxyl carrier protein	LSL_0456	acetyl-CoA carboxylase, biotin carboxyl carrier protein	LRC_RS07315	acetyl-CoA carboxylase biotin carboxyl carrier protein
LAC1533_RS07780	beta-ketoacyl-[acyl-carrier-protein] synthase II	LSL_0455	3-oxoacyl-ACP synthase	LRC_RS07320	beta-ketoacyl-[acyl-carrier-protein] synthase II
LAC1533_RS07790	3-oxoacyl-[acyl-carrier-protein] reductase	LSL_0454	3-oxoacyl-ACP reductase	LRC_RS07325	3-oxoacyl-[acyl-carrier-protein] reductase
LAC1533_RS07795	ACP S-malonyltransferase	LSL_0453	malonyl-CoA-[acyl-carrier-protein] transacylase	LRC_RS07330	ACP S-malonyltransferase
LAC1533_RS07800	acyl carrier protein	LSL_0452	acyl carrier protein	LRC_RS07335	acyl carrier protein
LAC1533_RS07805	ketoacyl-ACP synthase III	LSL_0451	3-oxoacyl-ACP synthase	LRC_RS07340	ketoacyl-ACP synthase III
LAC1533_RS07810	MarR family transcriptional regulator	LSL_0450	MarR family transcriptional regulator	LRC_RS07345	MarR family transcriptional regulator
LAC1533_RS07815	3-hydroxyacyl-[acyl-carrier-protein] dehydratase FabZ	LSL_0449	(3R)-hydroxyacyl-ACP dehydratase	LRC_RS07350	3-hydroxyacyl-[acyl-carrier-protein] dehydratase FabZ
LAC1533_RS07825	preprotein translocase subunit YajC	LSL_1122	protein translocase subunit	LRC_RS07355	preprotein translocase subunit YajC
LAC1533_RS07830	tRNA guanosine(34) transglycosylase Tgt	LSL_1123	queuine tRNA-ribosyltransferase	LRC_RS07360	tRNA guanosine(34) transglycosylase Tgt
LAC1533_RS07840	tRNA preQ1(34) S-adenosylmethionine ribosyltransferase-isomerase QueA	LSL_1124	S-adenosylmethionine--tRNA ribosyltransferase-isomerase	LRC_RS07365	S-adenosylmethionine:tRNA ribosyltransferase-isomerase
LAC1533_RS07845	Holliday junction branch migration DNA helicase RuvB	LSL_1125	Holliday junction DNA helicase RuvB	LRC_RS07370	Holliday junction branch migration DNA helicase RuvB
LAC1533_RS07850	Holliday junction branch migration protein RuvA	LSL_1126	Holliday junction DNA helicase RuvA	LRC_RS07375	Holliday junction branch migration protein RuvA
LAC1533_RS07855	DNA mismatch repair endonuclease MutL	LSL_1127	DNA mismatch repair protein	LRC_RS07380	DNA mismatch repair endonuclease MutL
LAC1533_RS07860	DNA mismatch repair protein MutS	LSL_1128	DNA mismatch repair protein MutS	LRC_RS07385	DNA mismatch repair protein MutS
LAC1533_RS07875	recombinase RecA	LSL_1130	recombinase A	LRC_RS04290	recombinase RecA
LAC1533_RS07885	CDP-diacylglycerol--glycerol-3-phosphate 3-phosphatidyltransferase	LSL_1131	CDP-diacylglycerol--glycerol-3-phosphate 3-phosphatidyltransferase	LRC_RS04280	CDP-diacylglycerol--glycerol-3-phosphate 3-phosphatidyltransferase
LAC1533_RS07890	DUF4115 domain-containing protein	LSL_1132	transcriptional regulator	LRC_RS04275	DUF4115 domain-containing protein
LAC1533_RS07895	KR domain-containing protein	LSL_1133	3-oxoacyl-ACP reductase	LRC_RS04270	KR domain-containing protein
LAC1533_RS07900	insulinase family protein	LSL_1134	M16 family peptidase	LRC_RS04265	insulinase family protein
LAC1533_RS07910	DNA translocase FtsK	LSL_1135	cell division protein	LRC_RS04255	DNA translocase FtsK
LAC1533_RS07915	tRNA (cytidine(34)-2-O)-methyltransferase	LSL_1136	23S rRNA methyltransferase	LRC_RS04250	tRNA (uridine(34)/cytosine(34)/5- carboxymethylaminomethyluridine(34)-2-O)- methyltransferase TrmL
LAC1533_RS07925	aminoacyl-tRNA deacylase	LSL_1138	transcriptional regulator	LRC_RS04240	aminoacyl-tRNA deacylase
LAC1533_RS07935	GMP reductase	LSL_1139	guanosine 5-monophosphate oxidoreductase	LRC_RS04235	GMP reductase
LAC1533_RS07945	lactonase family protein	LSL_1142	6-phosphogluconolactonase	LRC_RS04225	lactonase family protein
LAC1533_RS07970	UDP-glucose--hexose-1-phosphate uridylyltransferase	LSL_0383	galactose-1-phosphate uridylyltransferase	LRC_RS04125	UDP-glucose--hexose-1-phosphate uridylyltransferase
LAC1533_RS07975	galactokinase	LSL_0381	galactokinase	LRC_RS04120	galactokinase
LAC1533_RS07980	LacI family DNA-binding transcriptional regulator	LSL_0380	galactose operon repressor	LRC_RS05825	LacI family DNA-binding transcriptional regulator
LAC1533_RS07985	magnesium transporter	LSL_1302	Mg2+ transporter	LRC_RS04210	magnesium transporter
LAC1533_RS07990	RluA family pseudouridine synthase	LSL_1303	ribosomal large subunit pseudouridine synthase D	LRC_RS04205	RluA family pseudouridine synthase
LAC1533_RS07995	NAD kinase	LSL_1304	inorganic polyphosphate/ATP-NAD kinase	LRC_RS04200	NAD kinase
LAC1533_RS08005	oligoendopeptidase F	LSL_0398	oligoendopeptidase F	LRC_RS04185	oligoendopeptidase F
LAC1533_RS08015	adapter protein MecA	LSL_0396	adaptor protein MecA	LRC_RS04175	adaptor protein MecA
LAC1533_RS08025	transcriptional regulator Spx	LSL_1330	arsenate reductase	LRC_RS04170	transcriptional regulator Spx
LAC1533_RS08030	anaerobic ribonucleoside-triphosphate reductase activating protein	LSL_1331	anaerobic ribonucleoside-triphosphate reductase activating protein	LRC_RS04160	anaerobic ribonucleoside-triphosphate reductase activating protein
LAC1533_RS08035	anaerobic ribonucleoside-triphosphate reductase	LSL_1332	anaerobic ribonucleoside triphosphate reductase	LRC_RS04155	anaerobic ribonucleoside-triphosphate reductase
LAC1533_RS08145	LTA synthase family protein	LSL_0394	sulfatase family protein	LRC_RS03745	LTA synthase family protein
LAC1533_RS08150	DUF1797 domain-containing protein	LSL_0393	hypothetical protein	LRC_RS03740	DUF1797 domain-containing protein
LAC1533_RS08155	TIGR00374 family protein	LSL_0392	hypothetical protein	LRC_RS03735	UPF0104 family protein
LAC1533_RS08160	glycosyl transferase	LSL_0391	glycosyltransferase	LRC_RS03730	glycosyl transferase
LAC1533_RS08165	glycosyltransferase family 4 protein	LSL_0390	glycosyltransferase	LRC_RS03725	glycosyltransferase family 4 protein
LAC1533_RS08170	phosphoenolpyruvate--protein phosphotransferase	LSL_0389	phosphoenolpyruvate-protein phosphotransferase	LRC_RS03720	phosphoenolpyruvate--protein phosphotransferase
LAC1533_RS08175	phosphocarrier protein HPr	LSL_0388	phosphocarrier protein HPr	LRC_RS03715	phosphocarrier protein HPr
LAC1533_RS08180	hypothetical protein	LSL_0387	hypothetical protein	LRC_RS03710	hypothetical protein
LAC1533_RS08185	ATP-dependent Clp protease ATP-binding subunit	LSL_0386	ATP-dependent Clp protease ATP-binding subunit	LRC_RS03705	ATP-dependent Clp protease ATP-binding subunit
LAC1533_RS08190	DUF1827 domain-containing protein	LSL_0385	hypothetical protein	LRC_RS03700	DUF1827 domain-containing protein
LAC1533_RS08200	peptide chain release factor 3	LSL_0374	peptide chain release factor 3	LRC_RS03685	peptide chain release factor 3
LAC1533_RS08210	LysM peptidoglycan-binding domain-containing protein	LSL_0373	teichoic acid translocation ATP-binding protein	LRC_RS03675	LysM peptidoglycan-binding domain-containing protein
LAC1533_RS08215	NAD(P)H-dependent glycerol-3-phosphate dehydrogenase	LSL_0372	NAD(P)H-dependent glycerol-3-phosphate dehydrogenase	LRC_RS03660	NAD(P)H-dependent glycerol-3-phosphate dehydrogenase
LAC1533_RS08220	DUF402 domain-containing protein	LSL_0370	hypothetical protein	LRC_RS03650	DUF402 domain-containing protein
LAC1533_RS08225	23S rRNA (uracil(1939)-C(5))-methyltransferase RlmD	LSL_0369	23S rRNA (uracil-5-)-methyltransferase RumA	LRC_RS03645	23S rRNA (uracil(1939)-C(5))-methyltransferase RlmD
LAC1533_RS08230	recombination regulator RecX	LSL_0368	recombination regulator RecX	LRC_RS03635	recombination regulator RecX
LAC1533_RS08235	YihY/virulence factor BrkB family protein	LSL_1266	ribonuclease BN	LRC_RS03630	YihY/virulence factor BrkB family protein
LAC1533_RS08245	UTP--glucose-1-phosphate uridylyltransferase	LSL_1268	UTP--glucose-1-phosphate uridylyltransferase	LRC_RS03620	UTP--glucose-1-phosphate uridylyltransferase
LAC1533_RS08250	type I methionyl aminopeptidase	LSL_1269	methionine aminopeptidase	LRC_RS03615	type I methionyl aminopeptidase
LAC1533_RS08255	flavodoxin	LSL_1270	flavodoxin	LRC_RS03610	flavodoxin
LAC1533_RS08265	hypothetical protein	LSL_1272	hypothetical protein	LRC_RS03605	membrane protein
LAC1533_RS08270	UDP-N-acetylglucosamine 2-epimerase (non-hydrolyzing)	LSL_1276	UDP-N-acetylglucosamine 2-epimerase	LRC_RS03600	UDP-N-acetylglucosamine 2-epimerase (non-hydrolyzing)
LAC1533_RS08280	DUF3284 domain-containing protein	LSL_1285	hypothetical protein	LRC_RS03120	DUF3284 domain-containing protein
LAC1533_RS08285	ATP-dependent helicase	LSL_1286	ATP-dependent RNA helicase	LRC_RS03115	ATP-dependent helicase
LAC1533_RS08290	gfo/Idh/MocA family oxidoreductase	LSL_1287	oxidoreductase	LRC_RS03110	gfo/Idh/MocA family oxidoreductase
LAC1533_RS08315	phosphate ABC transporter substrate-binding protein	LSL_0400	phosphate-binding protein	LRC_RS07960	phosphate ABC transporter substrate-binding protein
LAC1533_RS08350	DUF4828 domain-containing protein	LSL_1288	hypothetical protein	LRC_RS03105	DUF4828 domain-containing protein
LAC1533_RS08630	23S rRNA (uracil(1939)-C(5))-methyltransferase RlmD	LSL_1341	23S rRNA (uracil-5-)-methyltransferase RumA	LRC_RS02760	23S rRNA (uracil(1939)-C(5))-methyltransferase RlmD
LAC1533_RS08635	diacylglycerol kinase	LSL_1343	lipid kinase	LRC_RS02735	diacylglycerol kinase
LAC1533_RS08640	Asp-tRNA(Asn)/Glu-tRNA(Gln) amidotransferase subunit GatB	LSL_1344	aspartyl/glutamyl-tRNA amidotransferase subunit B	LRC_RS02730	Asp-tRNA(Asn)/Glu-tRNA(Gln) amidotransferase subunit GatB
LAC1533_RS08645	Asp-tRNA(Asn)/Glu-tRNA(Gln) amidotransferase subunit GatA	LSL_1345	aspartyl/glutamyl-tRNA amidotransferase subunit A	LRC_RS02725	Asp-tRNA(Asn)/Glu-tRNA(Gln) amidotransferase subunit GatA
LAC1533_RS08650	Asp-tRNA(Asn)/Glu-tRNA(Gln) amidotransferase subunit GatC	LSL_1346	aspartyl/glutamyl-tRNA(Asn/Gln) amidotransferase subunit C	LRC_RS02720	Asp-tRNA(Asn)/Glu-tRNA(Gln) amidotransferase subunit GatC
LAC1533_RS08655	CamS family sex pheromone protein	LSL_1347	lipoprotein, pheromone precursor	LRC_RS02715	CamS family sex pheromone protein
LAC1533_RS08660	NAD-dependent DNA ligase LigA	LSL_1348	NAD-dependent DNA ligase	LRC_RS02710	NAD-dependent DNA ligase LigA
LAC1533_RS08665	DNA helicase PcrA	LSL_1349	ATP-dependent DNA helicase	LRC_RS02705	DNA helicase PcrA
LAC1533_RS08670	ATP-grasp domain-containing protein	LSL_1350	phosphoribosylaminoimidazole carboxylase NCAIR mutase subunit	LRC_RS02695	ATP-grasp domain-containing protein
LAC1533_RS08675	xanthine phosphoribosyltransferase	LSL_1309	xanthine phosphoribosyltransferase	LRC_RS02685	xanthine phosphoribosyltransferase
LAC1533_RS08680	lysozyme	LSL_1310	muramidase	LRC_RS02680	lysozyme
LAC1533_RS08685	ECF transporter S component	LSL_1311	hypothetical protein	LRC_RS02675	ECF transporter S component
LAC1533_RS08695	DUF454 domain-containing protein	LSL_1328	hypothetical protein	LRC_RS01670	DUF454 domain-containing protein
LAC1533_RS08700	DNA topoisomerase III	LSL_1306	DNA topoisomerase III	LRC_RS01660	DNA topoisomerase 3
LAC1533_RS08705	50S ribosomal protein L7/L12	LSL_1237	50S ribosomal protein L7/L12	LRC_RS02195	50S ribosomal protein L7/L12
LAC1533_RS08710	50S ribosomal protein L10	LSL_1238	50S ribosomal protein L10	LRC_RS02190	50S ribosomal protein L10
LAC1533_RS08715	50S ribosomal protein L1	LSL_1239	50S ribosomal protein L1	LRC_RS02185	50S ribosomal protein L1
LAC1533_RS08720	50S ribosomal protein L11	LSL_1240	50S ribosomal protein L11	LRC_RS02180	50S ribosomal protein L11
LAC1533_RS08725	transcription termination/antitermination protein NusG	LSL_1241	transcription antitermination protein	LRC_RS02165	transcription termination/antitermination protein NusG
LAC1533_RS08730	preprotein translocase subunit SecE	LSL_1242	protein translocase subunit secE	LRC_RS02160	preprotein translocase subunit SecE
LAC1533_RS08735	50S ribosomal protein L33	LSL_1243	50S ribosomal protein L33	LRC_RS02155	50S ribosomal protein L33
LAC1533_RS08740	NYN domain-containing protein	LSL_1244	hypothetical protein	LRC_RS02150	NYN domain-containing protein
LAC1533_RS08745	23S rRNA (guanosine(2251)-2-O)-methyltransferase RlmB	LSL_1245	23S rRNA (guanosine(2251)-2-O)-methyltransferase RlmB	LRC_RS02145	23S rRNA (guanosine(2251)-2-O)-methyltransferase RlmB
LAC1533_RS08750	hypothetical protein	LSL_1246	hypothetical protein	LRC_RS02140	ribonuclease III
LAC1533_RS08755	cysteine--tRNA ligase	LSL_1247	cysteinyl-tRNA synthetase	LRC_RS02135	cysteine--tRNA ligase
LAC1533_RS08760	glutamate--tRNA ligase	LSL_1248	glutamyl-tRNA synthetase	LRC_RS02130	glutamate--tRNA ligase
LAC1533_RS08765	PIN/TRAM domain-containing protein	LSL_1249	PilT family ATPase	LRC_RS02125	PIN/TRAM domain-containing protein
LAC1533_RS08770	DNA repair protein RadA	LSL_1250	DNA repair protein RadA	LRC_RS02120	DNA repair protein RadA
LAC1533_RS08775	dUTP diphosphatase	LSL_1251	deoxyuridine 5-triphosphate nucleotidohydrolase	LRC_RS02115	dUTP diphosphatase
LAC1533_RS08785	aminopeptidase C	LSL_1253	aminopeptidase C	LRC_RS02100	aminopeptidase C
LAC1533_RS08790	phosphoglycerate mutase	LSL_1255	2,3-bisphosphoglycerate-dependent phosphoglycerate mutase	LRC_RS02095	phosphoglycerate mutase
LAC1533_RS08810	malate transporter	LSL_1256	malate permease	LRC_RS02075	malate transporter
LAC1533_RS08820	ketoacyl-ACP synthase III	LSL_1257	3-oxoacyl-ACP synthase	LRC_RS02060	ketoacyl-ACP synthase III
LAC1533_RS08830	SprT family protein	LSL_1258	hypothetical protein	LRC_RS02045	SprT family protein
LAC1533_RS08845	ammonia-dependent NAD(+) synthetase	LSL_1260	NAD synthetase	LRC_RS02030	ammonia-dependent NAD(+) synthetase
LAC1533_RS08850	glycosyltransferase	LSL_1262	N-acetylglucosaminyldiphosphoundecaprenol N-acetyl-beta-D-mannosaminyltransferase	LRC_RS02025	glycosyltransferase
LAC1533_RS08860	30S ribosomal protein S9	LSL_1402	30S ribosomal protein S9	LRC_RS01640	30S ribosomal protein S9
LAC1533_RS08865	50S ribosomal protein L13	LSL_1403	50S ribosomal protein L13	LRC_RS01635	50S ribosomal protein L13
LAC1533_RS08870	tRNA pseudouridine(38-40) synthase TruA	LSL_1404	tRNA pseudouridine synthase A	LRC_RS01630	tRNA pseudouridine(38-40) synthase TruA
LAC1533_RS08875	energy-coupling factor transporter transmembrane protein EcfT	LSL_1405	cobalt transport permease	LRC_RS01625	energy-coupling factor transporter transmembrane protein EcfT
LAC1533_RS08880	energy-coupling factor ABC transporter ATP-binding protein	LSL_1406	cobalt transport ATP-binding protein	LRC_RS01620	energy-coupling factor transporter ATPase
LAC1533_RS08885	energy-coupling factor ABC transporter ATP-binding protein	LSL_1407	cobalt transport ATP-binding protein	LRC_RS01615	energy-coupling factor ABC transporter ATP-binding protein
LAC1533_RS08890	50S ribosomal protein L17	LSL_1408	50S ribosomal protein L17	LRC_RS01605	50S ribosomal protein L17
LAC1533_RS08895	DNA-directed RNA polymerase subunit alpha	LSL_1409	DNA-directed RNA polymerase subunit alpha	LRC_RS01600	DNA-directed RNA polymerase subunit alpha
LAC1533_RS08900	30S ribosomal protein S11	LSL_1410	30S ribosomal protein S11	LRC_RS01595	30S ribosomal protein S11
LAC1533_RS08905	30S ribosomal protein S13	LSL_1411	30S ribosomal protein S13	LRC_RS01590	30S ribosomal protein S13
LAC1533_RS08910	50S ribosomal protein L36	LSL_1412	50S ribosomal protein L36	LRC_RS01585	50S ribosomal protein L36
LAC1533_RS08915	translation initiation factor IF-1	LSL_1413	translation initiation factor IF-1	LRC_RS01580	translation initiation factor IF-1
LAC1533_RS08920	adenylate kinase	LSL_1414	adenylate kinase	LRC_RS01575	adenylate kinase
LAC1533_RS08925	preprotein translocase subunit SecY	LSL_1415	preprotein translocase subunit SecY	LRC_RS01570	preprotein translocase subunit SecY
LAC1533_RS08930	50S ribosomal protein L15	LSL_1416	50S ribosomal protein L15	LRC_RS01565	50S ribosomal protein L15
LAC1533_RS08935	50S ribosomal protein L30	LSL_1417	50S ribosomal protein L30	LRC_RS01560	50S ribosomal protein L30
LAC1533_RS08940	30S ribosomal protein S5	LSL_1418	30S ribosomal protein S5	LRC_RS01555	30S ribosomal protein S5
LAC1533_RS08945	50S ribosomal protein L18	LSL_1419	50S ribosomal protein L18	LRC_RS01550	50S ribosomal protein L18
LAC1533_RS08950	50S ribosomal protein L6	LSL_1420	50S ribosomal protein L6	LRC_RS01545	50S ribosomal protein L6
LAC1533_RS08955	30S ribosomal protein S8	LSL_1421	30S ribosomal protein S8	LRC_RS01540	30S ribosomal protein S8
LAC1533_RS08960	type Z 30S ribosomal protein S14	LSL_1422	30S ribosomal protein S14	LRC_RS10380	type Z 30S ribosomal protein S14
LAC1533_RS08965	50S ribosomal protein L5	LSL_1423	50S ribosomal protein L5	LRC_RS01535	50S ribosomal protein L5
LAC1533_RS08970	50S ribosomal protein L24	LSL_1424	50S ribosomal protein L24	LRC_RS01530	50S ribosomal protein L24
LAC1533_RS08975	50S ribosomal protein L14	LSL_1425	50S ribosomal protein L14	LRC_RS01525	50S ribosomal protein L14
LAC1533_RS08980	30S ribosomal protein S17	LSL_1426	30S ribosomal protein S17	LRC_RS01520	30S ribosomal protein S17
LAC1533_RS08985	50S ribosomal protein L29	LSL_1427	50S ribosomal protein L29	LRC_RS01515	50S ribosomal protein L29
LAC1533_RS08990	50S ribosomal protein L16	LSL_1428	50S ribosomal protein L16	LRC_RS01510	50S ribosomal protein L16
LAC1533_RS08995	30S ribosomal protein S3	LSL_1429	30S ribosomal protein S3	LRC_RS01505	30S ribosomal protein S3
LAC1533_RS09005	30S ribosomal protein S19	LSL_1431	30S ribosomal protein S19	LRC_RS01495	30S ribosomal protein S19
LAC1533_RS09010	50S ribosomal protein L2	LSL_1432	50S ribosomal protein L2	LRC_RS01490	50S ribosomal protein L2
LAC1533_RS09015	50S ribosomal protein L23	LSL_1433	50S ribosomal protein L23	LRC_RS01485	50S ribosomal protein L23
LAC1533_RS09020	50S ribosomal protein L4	LSL_1434	50S ribosomal protein L4	LRC_RS01480	50S ribosomal protein L4
LAC1533_RS09025	50S ribosomal protein L3	LSL_1435	50S ribosomal protein L3	LRC_RS01475	50S ribosomal protein L3
LAC1533_RS09030	30S ribosomal protein S10	LSL_1436	30S ribosomal protein S10	LRC_RS01470	30S ribosomal protein S10
LAC1533_RS09040	cysteine hydrolase	LSL_1510	pyrazinamidase / nicotinamidase	LRC_RS01465	cysteine hydrolase
LAC1533_RS09045	elongation factor G	LSL_0202	elongation factor G	LRC_RS01420	elongation factor G
LAC1533_RS09050	30S ribosomal protein S7	LSL_0201	30S ribosomal protein S7	LRC_RS01415	30S ribosomal protein S7
LAC1533_RS09055	30S ribosomal protein S12	LSL_0200	30S ribosomal protein S12	LRC_RS01410	30S ribosomal protein S12
LAC1533_RS09075	DNA-directed RNA polymerase subunit beta	LSL_0198	DNA-directed RNA polymerase subunit beta	LRC_RS01395	DNA-directed RNA polymerase subunit beta
LAC1533_RS09080	DNA-directed RNA polymerase subunit beta	LSL_0197	DNA-directed RNA polymerase subunit beta	LRC_RS01390	DNA-directed RNA polymerase subunit beta
LAC1533_RS09085	ATP-dependent Clp protease ATP-binding subunit	LSL_0196	negative regulator of genetic competence	LRC_RS01385	ATP-dependent Clp protease ATP-binding subunit
LAC1533_RS09090	CtsR family transcriptional regulator	LSL_0195	transcriptional regulator ctsR	LRC_RS01380	CtsR family transcriptional regulator
LAC1533_RS09165	tyrosine--tRNA ligase	LSL_1366	tyrosyl-tRNA synthetase	LRC_RS02235	tyrosine--tRNA ligase
LAC1533_RS09170	transcriptional repressor	LSL_1367	ferric uptake regulation protein	LRC_RS02230	transcriptional repressor
LAC1533_RS09175	metal-dependent hydrolase	LSL_1368	hypothetical protein	LRC_RS02225	metal-dependent hydrolase
LAC1533_RS09185	exonuclease SbcCD subunit D	LSL_1370	exonuclease	LRC_RS02215	exonuclease SbcCD subunit D
LAC1533_RS09200	GntR family transcriptional regulator	LSL_1508	GntR family transcriptional regulator	LRC_RS09040	GntR family transcriptional regulator
LAC1533_RS09210	class I SAM-dependent methyltransferase	LSL_0949	cyclopropane-fatty-acyl-phospholipid synthase	LRC_RS01680	class I SAM-dependent methyltransferase
LAC1533_RS09230	histidine phosphatase family protein	LSL_1511	phosphoglycerate mutase	LRC_RS09055	histidine phosphatase family protein
LAC1533_RS09255	ASCH domain-containing protein	LSL_0877	hypothetical protein	LRC_RS08935	ASCH domain-containing protein
LAC1533_RS09305	exodeoxyribonuclease III	LSL_1490	exodeoxyribonuclease III	LRC_RS03515	exodeoxyribonuclease III
LAC1533_RS09355	glutamine-hydrolyzing GMP synthase	LSL_1537	GMP synthase	LRC_RS09350	glutamine-hydrolyzing GMP synthase
LAC1533_RS09360	type I pantothenate kinase	LSL_1538	pantothenate kinase	LRC_RS09355	type I pantothenate kinase
LAC1533_RS09370	ATP-dependent DNA helicase	LSL_1377	ATP-dependent DNA helicase	LRC_RS09380	ATP-dependent DNA helicase
LAC1533_RS09375	potassium transporter	LSL_1378	Na+/H+ antiporter	LRC_RS09385	potassium transporter
LAC1533_RS09385	histidine phosphatase family protein	LSL_0125	phosphoglycerate mutase	LRC_RS09390	histidine phosphatase family protein
LAC1533_RS09415	ABC transporter ATP-binding protein	LSL_1695	oligopeptide transport ATP-binding protein oppF	LRC_RS01005	ABC transporter ATP-binding protein
LAC1533_RS09420	ABC transporter ATP-binding protein	LSL_1696	oligopeptide transport ATP-binding protein	LRC_RS01000	ABC transporter ATP-binding protein
LAC1533_RS09425	ABC transporter permease	LSL_1697	oligopeptide transport system permease	LRC_RS00995	ABC transporter permease
LAC1533_RS09430	ABC transporter permease	LSL_1698	oligopeptide transport system permease	LRC_RS00990	ABC transporter permease
LAC1533_RS09435	peptide ABC transporter substrate-binding protein	LSL_1699	oligopeptide-binding protein oppA	LRC_RS00985	peptide ABC transporter substrate-binding protein
LAC1533_RS09440	GTPase HflX	LSL_1437	GTP-binding protein	LRC_RS00980	GTPase HflX
LAC1533_RS09445	N-acetyltransferase	LSL_1441	hypothetical protein	LRC_RS00975	N-acetyltransferase
LAC1533_RS09475	hypothetical protein	LSL_1448	hypothetical protein	LRC_RS00970	hypothetical protein
LAC1533_RS09485	hypothetical protein	LSL_1449	hypothetical protein	LRC_RS00965	hypothetical protein
LAC1533_RS09490	transcriptional repressor	LSL_1450	ferric uptake regulation protein	LRC_RS00960	transcriptional repressor
LAC1533_RS09500	amino acid permease	LSL_1451	amino acid permease	LRC_RS00930	amino acid permease
LAC1533_RS09515	ECF transporter S component	LSL_0937	hypothetical protein	LRC_RS06235	ECF transporter S component
LAC1533_RS09520	Xaa-Pro dipeptidyl-peptidase	LSL_1534	x-prolyl-dipeptidyl aminopeptidase	LRC_RS00920	Xaa-Pro dipeptidyl-peptidase
LAC1533_RS09605	glyoxalase	LSL_1463	lactoylglutathione lyase family protein	LRC_RS00890	glyoxalase
LAC1533_RS09990	Cof-type HAD-IIB family hydrolase	LSL_1476	HAD superfamily hydrolase	LRC_RS00805	Cof-type HAD-IIB family hydrolase
LAC1533_RS09995	DUF475 domain-containing protein	LSL_1621	tellurium resistance protein	LRC_RS00790	DUF475 domain-containing protein
LAC1533_RS10025	L,D-transpeptidase	LSL_0176	ErfK family protein	LRC_RS08570	L,D-transpeptidase
LAC1533_RS10130	glycerate kinase	LSL_1707	glycerate kinase	LRC_RS02445	glycerate kinase
LAC1533_RS10160	LytR family transcriptional regulator	LSL_1551	LytR family transcriptional regulator	LRC_RS04970	LytR family transcriptional regulator
LAC1533_RS10195	DUF2922 domain-containing protein	LSL_0960	hypothetical protein	LRC_RS00885	DUF2922 domain-containing protein
LAC1533_RS10255	dTDP-glucose 4,6-dehydratase	LSL_1570	dTDP-glucose 4,6-dehydratase	LRC_RS00585	dTDP-glucose 4,6-dehydratase
LAC1533_RS10265	cadmium-translocating P-type ATPase	LSL_0169	lead, cadmium, zinc and mercury transporting ATPase	LRC_RS00765	heavy metal translocating P-type ATPase
LAC1533_RS10335	hypothetical protein	LSL_1547	oligosaccharide translocase	LRC_RS00730	hypothetical protein
LAC1533_RS10340	UDP-galactopyranose mutase	LSL_1548	UDP-galactopyranose mutase	LRC_RS00735	UDP-galactopyranose mutase
LAC1533_RS10355	hypothetical protein	LSL_0694	hypothetical protein	LRC_RS00610	beta-1,6-galactofuranosyltransferase
LAC1533_RS10370	DUF4422 domain-containing protein	LSL_1574	glycosyltransferase	LRC_RS00740	DUF4422 domain-containing protein
LAC1533_RS10395	glycosyltransferase	LSL_0171	glycosyltransferase	LRC_RS00630	glycosyltransferase
LAC1533_RS10425	undecaprenyl/decaprenyl-phosphate alpha-N-acetylglucosaminyl 1-phosphate transferase	LSL_1208	undecaprenyl-phosphate alpha-N-acetylglucosaminephosphotransferase	LRC_RS03255	undecaprenyl/decaprenyl-phosphate alpha-N-acetylglucosaminyl 1-phosphate transferase
LAC1533_RS10510	PTS fructose transporter subunit IIC	LSL_0165	PTS system fructose-specific transporter subunit IIABC	LRC_RS00420	PTS fructose transporter subunit IIC
LAC1533_RS10515	1-phosphofructokinase	LSL_0164	1-phosphofructokinase	LRC_RS00415	1-phosphofructokinase
LAC1533_RS10520	DeoR/GlpR transcriptional regulator	LSL_0163	transcription regulator of fructose operon	LRC_RS00410	DeoR/GlpR transcriptional regulator
LAC1533_RS10560	cation:proton antiporter	LSL_1533	Na+/H+ antiporter	LRC_RS00935	cation:proton antiporter
LAC1533_RS10620	nicotinate phosphoribosyltransferase	LSL_1261	nicotinate phosphoribosyltransferase	LRC_RS00365	nicotinate phosphoribosyltransferase
LAC1533_RS10635	hypothetical protein	LSL_0160	hypothetical protein	LRC_RS00355	hypothetical protein
LAC1533_RS10645	peptide-methionine (S)-S-oxide reductase	LSL_0692	peptide methionine sulfoxide reductase	LRC_RS06095	peptide-methionine (S)-S-oxide reductase
LAC1533_RS10650	thioredoxin	LSL_1104	thioredoxin	LRC_RS07230	thioredoxin
LAC1533_RS10685	glutamine ABC transporter substrate-binding protein	LSL_0062	glutamine-binding protein / glutamine transport system permease	LRC_RS07165	glutamine ABC transporter substrate-binding protein
LAC1533_RS10690	universal stress protein	LSL_0060	universal stress protein	LRC_RS00295	universal stress protein
LAC1533_RS10700	deoxyguanosine kinase	LSL_1642	deoxyguanosine kinase	LRC_RS00290	deoxyguanosine kinase
LAC1533_RS10725	5-methyltetrahydropteroyltriglutamate-- homocysteine S-methyltransferase	LSL_0129	5- methyltetrahydropteroyltriglutamate/homocysteine S-methyltransferase	LRC_RS08940	5-methyltetrahydropteroyltriglutamate-- homocysteine S-methyltransferase
LAC1533_RS10735	aluminum resistance protein	LSL_0556	aluminum resistance protein	LRC_RS06430	aluminum resistance protein
LAC1533_RS10760	penicillin-binding protein 2	LSL_1088	penicillin-binding protein	LRC_RS06470	penicillin-binding protein 2
LAC1533_RS10805	peptide ABC transporter substrate-binding protein	LSL_0117	ABC transporter substrate-binding protein	LRC_RS07835	ABC transporter substrate-binding protein
LAC1533_RS10810	branched-chain amino acid ABC transporter permease	LSL_0118	ABC transporter permease	LRC_RS07840	branched-chain amino acid ABC transporter permease
LAC1533_RS10885	PFL family protein	LSL_0162	hypothetical protein	LRC_RS00390	PFL family protein
LAC1533_RS10890	ACT domain-containing protein	LSL_0161	hypothetical protein	LRC_RS00385	ACT domain-containing protein
LAC1533_RS10920	type 1 glutamine amidotransferase	LSL_0339	GMP synthase	LRC_RS10115	type 1 glutamine amidotransferase
LAC1533_RS10935	amino acid ABC transporter permease	LSL_1063	polar amino acid ABC transporter permease	LRC_RS06810	amino acid ABC transporter permease
LAC1533_RS10940	amino acid ABC transporter ATP-binding protein	LSL_1062	polar amino acid ABC transporter ATP-binding protein	LRC_RS06805	amino acid ABC transporter ATP-binding protein
LAC1533_RS10945	amino acid ABC transporter substrate-binding protein	LSL_1061	polar amino acid ABC transporter substrate-binding protein	LRC_RS06800	amino acid ABC transporter substrate-binding protein
LAC1533_RS10955	PspC domain-containing protein	LSL_0108	stress-responsive transcriptional regulator PspC	LRC_RS09905	PspC domain-containing protein
LAC1533_RS10960	PadR family transcriptional regulator	LSL_0105	PadR family transcriptional regulator	LRC_RS09920	PadR family transcriptional regulator
LAC1533_RS10970	DUF1700 domain-containing protein	LSL_0106	hypothetical protein	LRC_RS09915	DUF1700 domain-containing protein
LAC1533_RS10975	D-alanyl-D-alanine dipeptidase	LSL_1373	D-alanyl-D-alanine dipeptidase	LRC_RS04165	D-alanyl-D-alanine dipeptidase
LAC1533_RS10990	MarR family transcriptional regulator	LSL_1646	MarR family transcriptional regulator	LRC_RS09940	MarR family transcriptional regulator
LAC1533_RS10995	KH domain-containing protein	LSL_1647	hypothetical protein	LRC_RS09945	protein jag
LAC1533_RS11010	ribokinase	LSL_0423	ribokinase	LRC_RS07720	ribokinase
LAC1533_RS11035	N-acetyltransferase	LSL_0998	acetyltransferase	LRC_RS03010	N-acetyltransferase
LAC1533_RS11065	cadmium-translocating P-type ATPase	LSL_1704	cation transport ATPases	LRC_RS02625	cadmium-translocating P-type ATPase
LAC1533_RS11145	peptidase M13	LSL_1669	oligoendopeptidase O	LRC_RS09950	peptidase M13
LAC1533_RS11310	fructokinase	LSL_1461	fructokinase	LRC_RS00895	fructokinase
LAC1533_RS11430	glutamine--fructose-6-phosphate transaminase (isomerizing)	LSL_1627	glucosamine--fructose-6-phosphate aminotransferase	LRC_RS09125	glutamine--fructose-6-phosphate transaminase (isomerizing)
LAC1533_RS11510	tRNA uridine-5-carboxymethylaminomethyl(34) synthesis enzyme MnmG	LSL_0124	tRNA uridine 5-carboxymethylaminomethyl modification protein GidA	LRC_RS10050	tRNA uridine-5-carboxymethylaminomethyl(34) synthesis enzyme MnmG
LAC1533_RS11515	tRNA uridine-5-carboxymethylaminomethyl(34) synthesis GTPase MnmE	LSL_0123	tRNA modification GTPase TrmE	LRC_RS10055	tRNA uridine-5-carboxymethylaminomethyl(34) synthesis GTPase MnmE
LAC1533_RS11660	hypothetical protein	LSL_1473	CrcB family protein	LRC_RS00820	fluoride efflux transporter CrcB
LAC1533_RS11705	nucleotide sugar dehydrogenase	LSL_0979	UDP-glucose 6-dehydrogenase	LRC_RS00570	nucleotide sugar dehydrogenase
LAC1533_RS11750	tyrosine protein phosphatase	LSL_1552	phosphotyrosine-protein phosphatase	LRC_RS00465	tyrosine protein phosphatase
LAC1533_RS11755	exopolysaccharide biosynthesis protein	LSL_1553	tyrosine-protein kinase	LRC_RS00460	exopolysaccharide biosynthesis protein
LAC1533_RS12010	amino acid permease	LSL_0443	amino acid permease	LRC_RS07475	amino acid permease
LAC1533_RS12045	biotin transporter BioY	LSL_0074	BioY protein	LRC_RS03090	biotin transporter BioY
LAC1533_RS12050	dephospho-CoA kinase	LSL_0490	dephospho-CoA kinase	LRC_RS05710	dephospho-CoA kinase
LAC1533_RS12075	argininosuccinate lyase	LSL_0305	argininosuccinate lyase	LRC_RS02450	argininosuccinate lyase
LAC1533_RS12080	argininosuccinate synthase	LSL_0306	argininosuccinate synthase	LRC_RS02455	argininosuccinate synthase
LAC1533_RS12120	iron export ABC transporter permease subunit FetB	LSL_1683	hypothetical protein	LRC_RS01010	iron export ABC transporter permease subunit FetB
LAC1533_RS12175	FAD:protein FMN transferase	LSL_1520	Iron-sulfur cluster assembly/repair protein	LRC_RS10140	FAD:protein FMN transferase
LAC1533_RS12260	membrane protein	LSL_1736	60 kDa inner membrane protein	LRC_RS10190	membrane protein
LAC1533_RS12265	ribonuclease P protein component	LSL_1737	ribonuclease P	LRC_RS10195	ribonuclease P protein component
LAC1533_RS12270	50S ribosomal protein L34	LSL_1738	50S ribosomal protein L34	LRC_RS11060	50S ribosomal protein L34

## Sheet: Supplementary table S9B
Supplementary table S9B. Singletons among the L. acidipiscis ACA-DC 1533, L. salivarius UCC118 and L. ruminis ATCC 27782 chromosomes as calculated with the EDGAR software.
Lactobacillus acidipiscis ACA-DC 1533		Lactobacillus salivarius UCC118		Lactobacillus ruminis ATCC 27782
locus_tag	annotated function	locus_tag	annotated function	locus_tag	annotated function
LAC1533_RS00050	GntR family transcriptional regulator	LSL_0015	hypothetical protein	LRC_RS00005	hypothetical protein
LAC1533_RS00055	beta-galactosidase	LSL_0020	TetR family transcriptional regulator	LRC_RS00060	nicotinamide mononucleotide transporter
LAC1533_RS00065	PTS sugar transporter subunit IIC	LSL_0021	glucose uptake protein	LRC_RS00080	hypothetical protein
LAC1533_RS00070	PTS fructose transporter subunit IID	LSL_0024	drug/metabolite exporter family protein	LRC_RS00090	hypothetical protein
LAC1533_RS00075	PTS fructose transporter subunit IIA	LSL_0030	DNA-damage-inducible protein J	LRC_RS00095	MFS transporter
LAC1533_RS00080	SIS domain-containing protein	LSL_0031	MarR family transcriptional regulator	LRC_RS00110	amidase
LAC1533_RS00085	N-acetylglucosamine-6-phosphate deacetylase	LSL_0037	hypothetical protein	LRC_RS00120	hypothetical protein
LAC1533_RS00090	DeoR/GlpR transcriptional regulator	LSL_0044	oxidoreductase	LRC_RS00125	cytosine permease
LAC1533_RS00100	ABC transporter permease	LSL_0045	hypothetical protein	LRC_RS00145	hypothetical protein
LAC1533_RS00115	hypothetical protein	LSL_0046	short-chain dehydrogenase	LRC_RS00150	hypothetical protein
LAC1533_RS00140	group II intron reverse transcriptase/maturase	LSL_0047	hypothetical protein	LRC_RS00220	hypothetical protein
LAC1533_RS00145	IS1380 family transposase	LSL_0048	glycerol-3-phosphate transporter	LRC_RS00250	YitT family protein
LAC1533_RS00150	phosphate/phosphite/phosphonate ABC transporter substrate-binding protein	LSL_0049	IS1223 family transposase	LRC_RS00255	lactoylglutathione lyase
LAC1533_RS00155	phosphonate ABC transporter ATP-binding protein	LSL_0050	IS200 family transposase	LRC_RS00260	IS200/IS605 family transposase
LAC1533_RS00160	phosphonate ABC transporter, permease protein PhnE	LSL_0051	hypothetical protein	LRC_RS00270	cytidine deaminase
LAC1533_RS00165	phosphonate ABC transporter, permease protein PhnE	LSL_0052	Na+ driven multidrug efflux pump	LRC_RS00300	PTS sugar transporter subunit IIC
LAC1533_RS00170	bifunctional metallophosphatase/5-nucleotidase	LSL_0054	hypothetical protein	LRC_RS00310	hypothetical protein
LAC1533_RS00185	DUF4867 domain-containing protein	LSL_0056	glutamine amidotransferase	LRC_RS00320	isopeptide-forming domain-containing fimbrial protein
LAC1533_RS00190	tagatose-6-phosphate kinase	LSL_0057	glutamate--cysteine ligase	LRC_RS00325	class C sortase
LAC1533_RS00195	PTS sugar transporter subunit IIA	LSL_0061	hypothetical protein	LRC_RS00335	hypothetical protein
LAC1533_RS00200	PTS fructose transporter subunit IIB	LSL_0067	neopullulanase / cyclomaltodextrinase / maltogenic alpha-amylase	LRC_RS00340	hypothetical protein
LAC1533_RS00205	PTS glucitol transporter subunit IIA	LSL_0068	potassium uptake protein ktrB	LRC_RS00345	ATPase
LAC1533_RS00210	hypothetical protein	LSL_0070	Zn-dependent protease	LRC_RS00350	hypothetical protein
LAC1533_RS00215	DeoR/GlpR transcriptional regulator	LSL_0071	N-acetylglucosaminyltransferase	LRC_RS00370	hypothetical protein
LAC1533_RS00220	galactose-6-phosphate isomerase subunit LacA	LSL_0072	hypothetical protein	LRC_RS00395	aspartate ammonia-lyase
LAC1533_RS00225	galactose-6-phosphate isomerase subunit LacB	LSL_0073	hypothetical protein	LRC_RS00400	Lrp/AsnC family transcriptional regulator
LAC1533_RS00230	tagatose-bisphosphate aldolase	LSL_0077	hypothetical protein	LRC_RS00405	hypothetical protein
LAC1533_RS00255	PRD domain-containing protein	LSL_0082	sugar-binding protein	LRC_RS00425	type II toxin-antitoxin system RelB/DinJ family antitoxin
LAC1533_RS00265	6-phospho-beta-galactosidase	LSL_0083	two-component response regulator	LRC_RS00430	type II toxin-antitoxin system YafQ family toxin
LAC1533_RS00270	PTS lactose transporter subunit IIBC	LSL_0084	two component system histidine kinase	LRC_RS00435	hypothetical protein
LAC1533_RS00280	6-phospho-beta-galactosidase	LSL_0085	D-ribose-binding protein	LRC_RS00440	RloB domain-containing protein
LAC1533_RS00285	PTS lactose transporter subunit IIB	LSL_0090	hypothetical protein	LRC_RS00445	ATP-binding protein
LAC1533_RS00290	methylglyoxal synthase	LSL_0095	hypothetical protein	LRC_RS00475	aldolase
LAC1533_RS00295	hypothetical protein	LSL_0096	hypothetical protein	LRC_RS00480	pyridoxal-dependent decarboxylase
LAC1533_RS00300	IS30 family transposase	LSL_0097	hypothetical protein	LRC_RS00485	sugar transferase
LAC1533_RS00305	hypothetical protein	LSL_0098	CRISPR-associated protein	LRC_RS00490	branched-chain amino acid transaminase
LAC1533_RS00310	hypothetical protein	LSL_0099	CRISPR-associated protein	LRC_RS00495	glycosyltransferase family 2 protein
LAC1533_RS00315	hypothetical protein	LSL_0100	CRISPR-associated Csn2 family protein	LRC_RS00500	hypothetical protein
LAC1533_RS00325	hypothetical protein	LSL_0107	hypothetical protein	LRC_RS00505	NAD(P)-dependent oxidoreductase
LAC1533_RS00330	butanediol dehydrogenase	LSL_0109	hypothetical protein	LRC_RS00510	acyltransferase
LAC1533_RS00355	LysR family transcriptional regulator	LSL_0114	spermidine/putrescine ABC transporter permease	LRC_RS00515	glycosyl transferase
LAC1533_RS00360	FAD-binding protein	LSL_0122	hypothetical protein	LRC_RS00520	glycosyl transferase
LAC1533_RS00365	SDR family NAD(P)-dependent oxidoreductase	LSL_0126	CAAX amino protease	LRC_RS00525	oligosaccharide repeat unit polymerase
LAC1533_RS00370	FAD-binding protein	LSL_0127	flavodoxin	LRC_RS00530	hypothetical protein
LAC1533_RS00375	MFS transporter	LSL_0130	ABC transporter substrate-binding protein	LRC_RS00535	flippase
LAC1533_RS00380	MFS transporter	LSL_0133	succinyl-diaminopimelate desuccinylase	LRC_RS00540	acetyltransferase
LAC1533_RS00385	hypothetical protein	LSL_0134	NAD(P)H-dependent quinone reductase	LRC_RS00555	ATP-binding protein
LAC1533_RS00390	aldo/keto reductase	LSL_0135	acetoacetate decarboxylase	LRC_RS00560	transposase
LAC1533_RS00395	NAD(P)-dependent oxidoreductase	LSL_0136	3-hydroxybutyryl-CoA dehydrogenase	LRC_RS00565	hypothetical protein
LAC1533_RS00400	L-lactate oxidase	LSL_0139	hypothetical protein	LRC_RS00600	hypothetical protein
LAC1533_RS00405	FAD-binding oxidoreductase	LSL_0142	hypothetical protein	LRC_RS00625	GtrA family protein
LAC1533_RS00410	LacI family DNA-binding transcriptional regulator	LSL_0143	hypothetical protein	LRC_RS00635	hypothetical protein
LAC1533_RS00415	FAD-binding protein	LSL_0144	glucose-1-dehydrogenase	LRC_RS00640	IS256 family transposase
LAC1533_RS00420	FAD-binding protein	LSL_0146	LysR family transcriptional regulator	LRC_RS00645	hypothetical protein
LAC1533_RS00425	hypothetical protein	LSL_0148	short-chain dehydrogenase	LRC_RS00655	hypothetical protein
LAC1533_RS00435	Cof-type HAD-IIB family hydrolase	LSL_0149	hypothetical protein	LRC_RS00660	hypothetical protein
LAC1533_RS00440	hypothetical protein	LSL_0150	hypothetical protein	LRC_RS00665	hypothetical protein
LAC1533_RS00465	hypothetical protein	LSL_0159	hypothetical protein	LRC_RS00670	hypothetical protein
LAC1533_RS00470	cell surface protein	LSL_0166	hypothetical protein	LRC_RS00675	acyltransferase
LAC1533_RS00475	iron ABC transporter substrate-binding protein	LSL_0183	LysR family transcriptional regulator	LRC_RS00680	hypothetical protein
LAC1533_RS00480	iron compound ABC transporter permease	LSL_0184	phosphatase	LRC_RS00700	hypothetical protein
LAC1533_RS00485	ABC transporter ATP-binding protein	LSL_0185	acetyltransferase	LRC_RS00710	glycosyltransferase
LAC1533_RS00495	IS30 family transposase	LSL_0204	class I and II aminotransferase	LRC_RS00715	glycosyl transferase family 2
LAC1533_RS00500	MFS transporter	LSL_0208	hypothetical protein	LRC_RS00720	LicD family protein
LAC1533_RS00505	DoxX family membrane protein	LSL_0209	1-deoxy-D-xylulose-5-phosphate synthase	LRC_RS00745	sugar transferase
LAC1533_RS00510	glutaryl-CoA dehydrogenase	LSL_0211	TetR family transcriptional regulator	LRC_RS00750	glycosyltransferase family 2 protein
LAC1533_RS00520	group II intron reverse transcriptase/maturase	LSL_0213	ATPase associated with chromosome architecture/replication	LRC_RS00755	hypothetical protein
LAC1533_RS00530	LysR family transcriptional regulator	LSL_0222	TetR family transcriptional regulator	LRC_RS00760	ATP-binding protein
LAC1533_RS00535	acetyl-CoA C-acetyltransferase	LSL_0223	amino acid ABC transporter substrate-binding protein	LRC_RS00770	2-C-methyl-D-erythritol 4-phosphate cytidylyltransferase
LAC1533_RS00540	acyl-CoA dehydrogenase	LSL_0231	hypothetical protein	LRC_RS00775	nucleotide sugar dehydratase
LAC1533_RS00545	3-hydroxybutyryl-CoA dehydrogenase	LSL_0232	transaminase	LRC_RS00795	hypothetical protein
LAC1533_RS00550	crotonase	LSL_0236	phage integrase	LRC_RS00800	N-acetyltransferase
LAC1533_RS00555	4-hydroxybutyrate CoA-transferase	LSL_0237	hypothetical protein	LRC_RS00825	DegV family EDD domain-containing protein
LAC1533_RS00580	group II intron reverse transcriptase/maturase	LSL_0238	hypothetical protein	LRC_RS00830	DNA-binding response regulator
LAC1533_RS00600	transposase	LSL_0239	hypothetical protein	LRC_RS00835	sensor histidine kinase
LAC1533_RS00605	ISL3 family transposase	LSL_0240	cII-like protein, phage associated	LRC_RS00845	ABC transporter permease
LAC1533_RS00610	zinc-binding alcohol dehydrogenase family protein	LSL_0241	hypothetical protein	LRC_RS00865	hypothetical protein
LAC1533_RS00620	sensor protein LytS	LSL_0242	cI-like repressor, phage associated	LRC_RS00900	GntR family transcriptional regulator
LAC1533_RS00625	DNA-binding response regulator	LSL_0243	hypothetical protein	LRC_RS00910	linear amide C-N hydrolase
LAC1533_RS00630	murein hydrolase regulator LrgA	LSL_0244	hypothetical protein	LRC_RS00925	peptide ABC transporter substrate-binding protein
LAC1533_RS00635	antiholin	LSL_0245	hypothetical protein	LRC_RS00940	hypothetical protein
LAC1533_RS00640	2-hydroxyacid dehydrogenase	LSL_0246	hypothetical protein	LRC_RS00950	hypothetical protein
LAC1533_RS00645	hypothetical protein	LSL_0248	hypothetical protein	LRC_RS01020	transposase
LAC1533_RS00650	IS982 family transposase ISLpl4	LSL_0249	hypothetical protein	LRC_RS01030	PTS sugar transporter subunit IIC
LAC1533_RS00655	adenine deaminase	LSL_0250	Cro-like protein, phage associated	LRC_RS01055	transposase
LAC1533_RS00660	hypothetical protein	LSL_0251	phage antirepressor protein	LRC_RS01060	transposase
LAC1533_RS00670	30S ribosomal protein S14	LSL_0252	hypothetical protein	LRC_RS01095	DegV family protein
LAC1533_RS00685	serine acetyltransferase	LSL_0253	hypothetical protein	LRC_RS01100	DUF1836 domain-containing protein
LAC1533_RS00715	EAL domain-containing protein	LSL_0254	hypothetical protein	LRC_RS01110	Ktr system potassium uptake protein D
LAC1533_RS00720	hypothetical protein	LSL_0255	hypothetical protein	LRC_RS01130	hypothetical protein
LAC1533_RS00725	hypothetical protein	LSL_0256	hypothetical protein	LRC_RS01140	GntR family transcriptional regulator
LAC1533_RS00730	hypothetical protein	LSL_0257	replisome organizer, phage associated	LRC_RS01150	glycoside hydrolase family 1 protein
LAC1533_RS00735	GGDEF domain-containing protein	LSL_0258	hypothetical protein	LRC_RS01155	PTS sugar transporter subunit IIC
LAC1533_RS00740	IS256 family transposase	LSL_0259	hypothetical protein	LRC_RS01170	transposase
LAC1533_RS00760	hypothetical protein	LSL_0260	replication terminator protein, phage associated	LRC_RS01175	ROK family protein
LAC1533_RS00770	NADPH:quinone reductase	LSL_0261	hypothetical protein	LRC_RS01180	glycoside hydrolase family 1 protein
LAC1533_RS00790	hypothetical protein	LSL_0262	hypothetical protein	LRC_RS01210	hypothetical protein
LAC1533_RS00795	hypothetical protein	LSL_0263	hypothetical protein	LRC_RS01265	hypothetical protein
LAC1533_RS00800	DUF2992 domain-containing protein	LSL_0264	hypothetical protein	LRC_RS01285	DUF805 domain-containing protein
LAC1533_RS00815	IS1380 family transposase	LSL_0265	hypothetical protein	LRC_RS01305	histidine phosphatase family protein
LAC1533_RS00840	TetR/AcrR family transcriptional regulator	LSL_0266	hypothetical protein	LRC_RS01425	hypothetical protein
LAC1533_RS00890	PTS sugar transporter subunit IIC	LSL_0267	hypothetical protein	LRC_RS01445	MFS transporter
LAC1533_RS00895	DUF3284 domain-containing protein	LSL_0268	hypothetical protein	LRC_RS01450	carboxylate--amine ligase
LAC1533_RS00900	hypothetical protein	LSL_0270	hypothetical protein	LRC_RS01455	ATP-grasp domain-containing protein
LAC1533_RS00905	DUF871 domain-containing protein	LSL_0271	hypothetical protein	LRC_RS01460	hypothetical protein
LAC1533_RS00915	hypothetical protein	LSL_0272	hypothetical protein	LRC_RS01610	hypothetical protein
LAC1533_RS00920	GNAT family N-acetyltransferase	LSL_0273	hypothetical protein	LRC_RS01645	alpha/beta hydrolase
LAC1533_RS00925	GNAT family N-acetyltransferase	LSL_0274	hypothetical protein	LRC_RS01665	hypothetical protein
LAC1533_RS00930	chitosanase	LSL_0275	hypothetical protein	LRC_RS01710	ABC transporter ATP-binding protein
LAC1533_RS00940	DUF3290 domain-containing protein	LSL_0277	DNA packaging, phage associated	LRC_RS01715	ABC transporter ATP-binding protein
LAC1533_RS00950	hypothetical protein	LSL_0278	hypothetical protein	LRC_RS01745	hypothetical protein
LAC1533_RS00955	LysR family transcriptional regulator	LSL_0279	phage endonuclease	LRC_RS01755	alpha/beta hydrolase
LAC1533_RS00970	hypothetical protein	LSL_0280	phage terminase small subunit	LRC_RS01795	hypothetical protein
LAC1533_RS00975	transposase	LSL_0281	terminase large subunit	LRC_RS01905	hypothetical protein
LAC1533_RS01000	aspartate aminotransferase	LSL_0282	phage head-tail joining protein	LRC_RS01910	hypothetical protein
LAC1533_RS01010	ZIP family metal transporter	LSL_0283	portal protein	LRC_RS01915	TnpV protein
LAC1533_RS01020	histidine phosphatase family protein	LSL_0284	ATP-dependent Clp protease proteolytic subunit	LRC_RS01920	hypothetical protein
LAC1533_RS01025	N-acetyltransferase	LSL_0285	major head protein	LRC_RS01925	hypothetical protein
LAC1533_RS01030	glycosyltransferase family 8 protein	LSL_0286	DNA packaging, phage associated	LRC_RS01930	hypothetical protein
LAC1533_RS01040	hypothetical protein	LSL_0287	phage head-tail joining protein	LRC_RS01940	TIR domain-containing protein
LAC1533_RS01065	hypothetical protein	LSL_0288	phage head-tail joining protein	LRC_RS01945	hypothetical protein
LAC1533_RS01095	IS30 family transposase	LSL_0289	phage tail protein	LRC_RS01985	asparaginase
LAC1533_RS01105	SAM-dependent DNA methyltransferase	LSL_0290	phage major tail protein	LRC_RS02080	hypothetical protein
LAC1533_RS01110	restriction endonuclease	LSL_0291	hypothetical protein	LRC_RS02085	FIST domain containing protein
LAC1533_RS01115	type I restriction endonuclease	LSL_0292	hypothetical protein	LRC_RS02090	methyl-accepting chemotaxis protein
LAC1533_RS01120	integrase	LSL_0293	hypothetical protein	LRC_RS02200	hypothetical protein
LAC1533_RS01125	hypothetical protein	LSL_0294	phage tail tape mesure	LRC_RS02220	SMC family ATPase
LAC1533_RS01140	DUF3387 domain-containing protein	LSL_0295	hypothetical protein	LRC_RS02270	glutamate synthase large subunit
LAC1533_RS01145	DUF1516 domain-containing protein	LSL_0296	phage lysin	LRC_RS02275	glutamate synthase subunit beta
LAC1533_RS01150	hypothetical protein	LSL_0297	hypothetical protein	LRC_RS02280	sigma-70 family RNA polymerase sigma factor
LAC1533_RS01155	TetR/AcrR family transcriptional regulator	LSL_0298	hypothetical protein	LRC_RS02285	XRE family transcriptional regulator
LAC1533_RS01170	ATPase	LSL_0299	hypothetical protein	LRC_RS02305	hypothetical protein
LAC1533_RS01175	hypothetical protein	LSL_0300	hypothetical protein	LRC_RS02320	transposase
LAC1533_RS01180	hypothetical protein	LSL_0301	hypothetical protein	LRC_RS02325	transposase
LAC1533_RS01185	hypothetical protein	LSL_0302	hypothetical protein	LRC_RS02330	hypothetical protein
LAC1533_RS01190	NADPH-dependent oxidoreductase	LSL_0303	hypothetical protein	LRC_RS02340	hypothetical protein
LAC1533_RS01195	hypothetical protein	LSL_0304	phage lysin	LRC_RS02350	hypothetical protein
LAC1533_RS01200	AraC family transcriptional regulator	LSL_0311	mucus binding protein	LRC_RS02355	transposase
LAC1533_RS01215	50S ribosomal protein L4	LSL_0314	MerR family transcriptional regulator	LRC_RS02360	hypothetical protein
LAC1533_RS01235	aspartate aminotransferase family protein	LSL_0316	macrolide-efflux protein	LRC_RS02370	transposase
LAC1533_RS01240	hypothetical protein	LSL_0319	ribosomal-protein-serine acetyltransferase	LRC_RS02375	amino acid ABC transporter substrate-binding protein
LAC1533_RS01250	glycine betaine/L-proline ABC transporter ATP-binding protein	LSL_0322	phosphorylase Pnp/Udp family protein	LRC_RS02420	TetR/AcrR family transcriptional regulator
LAC1533_RS01255	glycine/betaine ABC transporter	LSL_0328	hypothetical protein	LRC_RS02425	shikimate dehydrogenase
LAC1533_RS01260	glycine/betaine ABC transporter	LSL_0329	ATPase	LRC_RS02430	type I 3-dehydroquinate dehydratase
LAC1533_RS01265	transposase	LSL_0330	hypothetical protein	LRC_RS02435	hypothetical protein
LAC1533_RS01270	glycosyltransferase family 1 protein	LSL_0331	hypothetical protein	LRC_RS02525	hypothetical protein
LAC1533_RS01285	IS256 family transposase	LSL_0332	hypothetical protein	LRC_RS02535	hypothetical protein
LAC1533_RS01290	magnesium transporter CorA family protein	LSL_0333	hypothetical protein	LRC_RS02565	hypothetical protein
LAC1533_RS01295	Cof-type HAD-IIB family hydrolase	LSL_0334	hypothetical protein	LRC_RS02620	mercury(II) reductase
LAC1533_RS01310	transcriptional regulator	LSL_0335	hypothetical protein	LRC_RS02640	AraC family transcriptional regulator
LAC1533_RS01320	type 1 glutamine amidotransferase	LSL_0336	hypothetical protein	LRC_RS02650	transketolase
LAC1533_RS01325	TetR/AcrR family transcriptional regulator	LSL_0344	hypothetical protein	LRC_RS02655	3-deoxy-7-phosphoheptulonate synthase
LAC1533_RS01330	hypothetical protein	LSL_0350	hypothetical protein	LRC_RS02660	3-dehydroquinate synthase
LAC1533_RS01335	ECF transporter S component	LSL_0351	hypothetical protein	LRC_RS02670	YbaK/EbsC family protein
LAC1533_RS01345	IS30 family transposase	LSL_0352	hypothetical protein	LRC_RS02700	IS256 family transposase
LAC1533_RS01350	IS256 family transposase	LSL_0359	hypothetical protein	LRC_RS02745	hypothetical protein
LAC1533_RS01360	ArsR family transcriptional regulator	LSL_0361	hypothetical protein	LRC_RS02750	Crp/Fnr family transcriptional regulator
LAC1533_RS01365	IS30 family transposase	LSL_0365	hypothetical protein	LRC_RS02755	ClbS/DfsB family four-helix bundle protein
LAC1533_RS01370	DUF1648 domain-containing protein	LSL_0367	sigma-70 factor family protein	LRC_RS02770	integrase
LAC1533_RS01380	PAP2 family protein	LSL_0375	hypothetical protein	LRC_RS02775	integrase
LAC1533_RS01390	hypothetical protein	LSL_0376	beta-galactosidase	LRC_RS02780	hypothetical protein
LAC1533_RS01395	hypothetical protein	LSL_0408	hypothetical protein	LRC_RS02785	PcfB family protein
LAC1533_RS01410	phosphatidylglycerophosphatase A	LSL_0409	hypothetical protein	LRC_RS02790	hypothetical protein
LAC1533_RS01415	hydrolase	LSL_0410	hypothetical protein	LRC_RS02805	hypothetical protein
LAC1533_RS01430	resolvase	LSL_0416	hypothetical protein	LRC_RS02810	hypothetical protein
LAC1533_RS01450	sugar O-acetyltransferase	LSL_0418	hypothetical protein	LRC_RS02825	hypothetical protein
LAC1533_RS01470	hypothetical protein	LSL_0427	hypothetical protein	LRC_RS02830	hypothetical protein
LAC1533_RS01475	hypothetical protein	LSL_0428	hypothetical protein	LRC_RS02835	hypothetical protein
LAC1533_RS01480	ATPase	LSL_0429	hypothetical protein	LRC_RS02855	DUF3791 domain-containing protein
LAC1533_RS01485	DUF3862 domain-containing protein	LSL_0430	hypothetical protein	LRC_RS02860	DUF3990 domain-containing protein
LAC1533_RS01495	acyl-CoA thioesterase	LSL_0431	hypothetical protein	LRC_RS02865	hypothetical protein
LAC1533_RS01540	hypothetical protein	LSL_0437	hypothetical protein	LRC_RS02870	RNA helicase
LAC1533_RS01545	LysR family transcriptional regulator	LSL_0471	Crp family transcriptional regulator	LRC_RS02875	quinolinate synthase NadA
LAC1533_RS01550	flavocytochrome c	LSL_0476	hypothetical protein	LRC_RS02880	L-aspartate oxidase
LAC1533_RS01555	dipeptide epimerase	LSL_0482	hypothetical protein	LRC_RS02885	nicotinate-nucleotide diphosphorylase (carboxylating)
LAC1533_RS01560	3-oxoacyl-ACP reductase	LSL_0492	chromosome replication initiation / membrane attachment protein	LRC_RS02890	transcription repressor NadR
LAC1533_RS01580	glycine/betaine ABC transporter	LSL_0519	hypothetical protein	LRC_RS02900	hypothetical protein
LAC1533_RS01585	hypothetical protein	LSL_0520	hypothetical protein	LRC_RS02905	hypothetical protein
LAC1533_RS01590	NUDIX domain-containing protein	LSL_0521	hypothetical protein	LRC_RS02910	hypothetical protein
LAC1533_RS01600	phosphoglycolate phosphatase	LSL_0545	hypothetical protein	LRC_RS02915	toxin/antitoxin system Toxin component
LAC1533_RS01610	NADP oxidoreductase	LSL_0546	IS3 family transposase	LRC_RS02920	addiction module antidote protein, HigA family
LAC1533_RS01615	LLM class flavin-dependent oxidoreductase	LSL_0547	hypothetical protein	LRC_RS02925	hypothetical protein
LAC1533_RS01620	IS30 family transposase	LSL_0559	O6-methylguanine-DNA methyltransferase	LRC_RS02930	phosphatase PAP2 family protein
LAC1533_RS01640	GNAT family N-acetyltransferase	LSL_0585	IS3 family transposase	LRC_RS02940	XRE family transcriptional regulator
LAC1533_RS01645	hypothetical protein	LSL_0586	IS3 family transposase	LRC_RS02945	hypothetical protein
LAC1533_RS01650	hypothetical protein	LSL_0641	hypothetical protein	LRC_RS02950	YkgJ family cysteine cluster protein
LAC1533_RS01665	hypothetical protein	LSL_0648	hypothetical protein	LRC_RS02955	cardiolipin synthetase
LAC1533_RS01680	hypothetical protein	LSL_0650	lactate/malate dehydrogenase	LRC_RS02965	hypothetical protein
LAC1533_RS01685	DNA helicase	LSL_0672	hypothetical protein	LRC_RS02970	MFS transporter
LAC1533_RS01690	hypothetical protein	LSL_0695	glycosyltransferase	LRC_RS02980	N-acetyltransferase
LAC1533_RS01695	DNA-binding protein	LSL_0697	hypothetical protein	LRC_RS02990	hypothetical protein
LAC1533_RS01700	XRE family transcriptional regulator	LSL_0698	hypothetical protein	LRC_RS02995	homoserine O-succinyltransferase
LAC1533_RS01705	XRE family transcriptional regulator	LSL_0702	hypothetical protein	LRC_RS03000	hypothetical protein
LAC1533_RS01710	ImmA/IrrE family metallo-endopeptidase	LSL_0711	MerR family transcriptional regulator	LRC_RS03015	hypothetical protein
LAC1533_RS01720	DUF5067 domain-containing protein	LSL_0713	hypothetical protein	LRC_RS03025	Zn-dependent alcohol dehydrogenase
LAC1533_RS01725	hypothetical protein	LSL_0722	PTS system galactitol-specific transporter subunit IIC	LRC_RS03030	lipase
LAC1533_RS01730	IS30 family transposase	LSL_0723	TetR family transcriptional regulator	LRC_RS03040	HNH endonuclease
LAC1533_RS01735	SHOCT domain-containing protein	LSL_0724	ABC transporter ATP-binding protein	LRC_RS03055	YccF domain-containing protein
LAC1533_RS01740	site-specific integrase	LSL_0725	ABC transporter permease	LRC_RS03060	MFS transporter
LAC1533_RS01745	aldehyde dehydrogenase	LSL_0730	hypothetical protein	LRC_RS03065	ABC transporter ATP-binding protein
LAC1533_RS01750	MarR family transcriptional regulator	LSL_0731	hypothetical protein	LRC_RS03190	aconitate hydratase AcnA
LAC1533_RS01765	hypothetical protein	LSL_0732	IS200/IS605 family transposase	LRC_RS03195	methylcitrate synthase
LAC1533_RS01770	IS1380 family transposase	LSL_0733	IS200/IS605 family transposase	LRC_RS03200	NADP-dependent isocitrate dehydrogenase
LAC1533_RS01780	hypothetical protein	LSL_0734	hypothetical protein	LRC_RS03250	hypothetical protein
LAC1533_RS01785	IS1380 family transposase	LSL_0735	hypothetical protein	LRC_RS03260	hypothetical protein
LAC1533_RS01790	CsbD family protein	LSL_0736	hypothetical protein	LRC_RS03330	PspC domain-containing protein
LAC1533_RS01800	OsmC family peroxiredoxin	LSL_0737	hypothetical protein	LRC_RS03395	hypothetical protein
LAC1533_RS01810	IS1380 family transposase	LSL_0738	hypothetical protein	LRC_RS03405	ABC transporter ATP-binding protein
LAC1533_RS01820	fructosamine kinase	LSL_0739	hypothetical protein	LRC_RS03470	cell surface protein
LAC1533_RS01825	AI-2E family transporter	LSL_0741	phage cI like repressor	LRC_RS03480	N-acetyltransferase
LAC1533_RS01830	SDR family NAD(P)-dependent oxidoreductase	LSL_0742	Cro/CI family phage transcriptional regulator	LRC_RS03520	PHP domain-containing protein
LAC1533_RS01840	Trk family potassium uptake protein	LSL_0743	hypothetical protein	LRC_RS03525	hypothetical protein
LAC1533_RS01845	DeoR/GlpR transcriptional regulator	LSL_0745	phage antirepressor	LRC_RS03530	ATP phosphoribosyltransferase regulatory subunit
LAC1533_RS01850	DUF159 family protein	LSL_0746	phage antirepressor	LRC_RS03535	ATP phosphoribosyltransferase
LAC1533_RS01870	GntR family transcriptional regulator	LSL_0747	hypothetical protein	LRC_RS03540	histidinol dehydrogenase
LAC1533_RS01875	ABC transporter ATP-binding protein	LSL_0749	hypothetical protein	LRC_RS03545	imidazoleglycerol-phosphate dehydratase HisB
LAC1533_RS01880	hypothetical protein	LSL_0750	hypothetical protein	LRC_RS03550	imidazole glycerol phosphate synthase subunit HisH
LAC1533_RS01905	hypothetical protein	LSL_0751	hypothetical protein	LRC_RS03555	1-(5-phosphoribosyl)-5-[(5- phosphoribosylamino)methylideneamino]imidazole-4- carboxamide isomerase
LAC1533_RS01910	LemA family protein	LSL_0752	phage helicase	LRC_RS03560	imidazole glycerol phosphate synthase subunit HisF
LAC1533_RS01915	TPM domain-containing protein	LSL_0753	hypothetical protein	LRC_RS03565	phosphoribosyl-AMP cyclohydrolase
LAC1533_RS01920	demethylmenaquinone methyltransferase	LSL_0754	hypothetical protein	LRC_RS03570	phosphoribosyl-ATP diphosphatase
LAC1533_RS01925	antibiotic biosynthesis monooxygenase	LSL_0755	hypothetical protein	LRC_RS03575	histidinol-phosphate transaminase
LAC1533_RS01930	hypothetical protein	LSL_0756	phage NTP-binding protein	LRC_RS03580	N-acetyltransferase
LAC1533_RS01935	CPBP family intramembrane metalloprotease	LSL_0757	hypothetical protein	LRC_RS03625	LysM peptidoglycan-binding domain-containing protein
LAC1533_RS01945	DUF4811 domain-containing protein	LSL_0758	phage DNA polymerase	LRC_RS03690	hypothetical protein
LAC1533_RS01955	DNA polymerase III subunit alpha	LSL_0759	phage primase	LRC_RS03860	DUF1828 domain-containing protein
LAC1533_RS01960	LD-carboxypeptidase	LSL_0760	phage DNA primase	LRC_RS03865	hypothetical protein
LAC1533_RS01970	D-aminopeptidase	LSL_0761	hypothetical protein	LRC_RS03870	ImmA/IrrE family metallo-endopeptidase
LAC1533_RS01985	sulfate ABC transporter ATP-binding protein	LSL_0762	hypothetical protein	LRC_RS03875	XRE family transcriptional regulator
LAC1533_RS01990	APC family permease	LSL_0763	hypothetical protein	LRC_RS03885	antirepressor
LAC1533_RS01995	IS1380 family transposase	LSL_0764	hypothetical protein	LRC_RS03890	hypothetical protein
LAC1533_RS02000	hypothetical protein	LSL_0765	phage integrase	LRC_RS03910	hypothetical protein
LAC1533_RS02015	hypothetical protein	LSL_0766	hypothetical protein	LRC_RS03915	hypothetical protein
LAC1533_RS02020	L-lactate oxidase	LSL_0767	hypothetical protein	LRC_RS03920	hypothetical protein
LAC1533_RS02025	formate-nitrite transporter	LSL_0768	hypothetical protein	LRC_RS03930	helix-turn-helix domain-containing protein
LAC1533_RS02030	hypothetical protein	LSL_0769	hypothetical protein	LRC_RS03940	DUF1064 domain-containing protein
LAC1533_RS02035	protein-tyrosine-phosphatase	LSL_0770	hypothetical protein	LRC_RS03950	hypothetical protein
LAC1533_RS02040	NAD(P)-dependent alcohol dehydrogenase	LSL_0771	hypothetical protein	LRC_RS03955	transposase
LAC1533_RS02045	hypothetical protein	LSL_0772	hypothetical protein	LRC_RS03965	HNH endonuclease
LAC1533_RS02050	hypothetical protein	LSL_0773	hypothetical protein	LRC_RS03970	hypothetical protein
LAC1533_RS02055	PRD domain-containing protein	LSL_0774	hypothetical protein	LRC_RS03980	hypothetical protein
LAC1533_RS02060	PTS fructose IIA component	LSL_0775	hypothetical protein	LRC_RS03985	terminase
LAC1533_RS02065	PTS mannose/fructose/sorbose transporter subunit IIB	LSL_0776	hypothetical protein	LRC_RS03990	DUF4355 domain-containing protein
LAC1533_RS02070	PTS sugar transporter subunit IIC	LSL_0777	hypothetical protein	LRC_RS03995	phage major capsid protein
LAC1533_RS02105	hypothetical protein	LSL_0778	hypothetical protein	LRC_RS04000	hypothetical protein
LAC1533_RS02110	hypothetical protein	LSL_0780	hypothetical protein	LRC_RS04005	hypothetical protein
LAC1533_RS02115	hypothetical protein	LSL_0781	phage endonuclease	LRC_RS04010	hypothetical protein
LAC1533_RS02120	Arc family DNA-binding protein	LSL_0782	phage terminase small subunit	LRC_RS04015	hypothetical protein
LAC1533_RS02125	SPFH domain-containing protein	LSL_0783	terminase large subunit	LRC_RS04020	hypothetical protein
LAC1533_RS02130	hypothetical protein	LSL_0784	portal protein	LRC_RS04025	hypothetical protein
LAC1533_RS02135	hypothetical protein	LSL_0785	ATP-dependent Clp protease proteolytic subunit	LRC_RS04030	hypothetical protein
LAC1533_RS02140	cation-translocating P-type ATPase	LSL_0786	phage prohead protease	LRC_RS04035	hypothetical protein
LAC1533_RS02150	N-acetyltransferase	LSL_0787	phage DNA packaging	LRC_RS04040	phage tail protein
LAC1533_RS02155	hypothetical protein	LSL_0788	phage head-tail joining protein	LRC_RS04045	hypothetical protein
LAC1533_RS02180	transposase	LSL_0789	phage head-tail joining protein	LRC_RS04050	hypothetical protein
LAC1533_RS02195	carbohydrate ABC transporter substrate-binding protein	LSL_0790	phage head-tail joining protein	LRC_RS04055	hypothetical protein
LAC1533_RS02200	sugar ABC transporter permease	LSL_0791	phage major tail protein	LRC_RS04065	LysM peptidoglycan-binding domain-containing protein
LAC1533_RS02205	carbohydrate ABC transporter permease	LSL_0792	hypothetical protein	LRC_RS04075	hypothetical protein
LAC1533_RS02210	hypothetical protein	LSL_0793	hypothetical protein	LRC_RS04090	hypothetical protein
LAC1533_RS02255	NAD(P)H-hydrate epimerase	LSL_0794	phage tail tape mesure protein	LRC_RS04095	hypothetical protein
LAC1533_RS02265	cation transporter	LSL_0795	hypothetical protein	LRC_RS04100	hypothetical protein
LAC1533_RS02270	hypothetical protein	LSL_0796	hypothetical protein	LRC_RS04105	hypothetical protein
LAC1533_RS02275	hypothetical protein	LSL_0797	phage lysin	LRC_RS04115	hypothetical protein
LAC1533_RS02280	alpha/beta hydrolase	LSL_0798	hypothetical protein	LRC_RS04130	iron transporter FeoA
LAC1533_RS02305	hypothetical protein	LSL_0799	phage minor head protein	LRC_RS04135	ferrous iron transport protein B
LAC1533_RS02315	MFS transporter	LSL_0800	hypothetical protein	LRC_RS04245	hypothetical protein
LAC1533_RS02320	copper-translocating P-type ATPase	LSL_0801	hypothetical protein	LRC_RS04300	hypothetical protein
LAC1533_RS02325	glutamate formiminotransferase	LSL_0803	hypothetical protein	LRC_RS04305	anthranilate synthase component I family protein
LAC1533_RS02330	bifunctional 5,10-methylenetetrahydrofolate dehydrogenase/5,10-methenyltetrahydrofolate cyclohydrolase	LSL_0804	hypothetical protein	LRC_RS04310	type 1 glutamine amidotransferase
LAC1533_RS02335	zinc-binding alcohol dehydrogenase family protein	LSL_0805	phage lysin	LRC_RS04315	anthranilate phosphoribosyltransferase
LAC1533_RS02355	replication-associated recombination protein A	LSL_0806	hypothetical protein	LRC_RS04320	indole-3-glycerol phosphate synthase TrpC
LAC1533_RS02380	hypothetical protein	LSL_0807	hypothetical protein	LRC_RS04325	phosphoribosylanthranilate isomerase
LAC1533_RS02385	carbonic anhydrase	LSL_0808	hypothetical protein	LRC_RS04330	tryptophan synthase subunit beta
LAC1533_RS02445	helix-turn-helix domain-containing protein	LSL_0809	hypothetical protein	LRC_RS04335	tryptophan synthase subunit alpha
LAC1533_RS02455	LysM peptidoglycan-binding domain-containing protein	LSL_0837	hypothetical protein	LRC_RS04340	PAP2 superfamily protein
LAC1533_RS02460	LysM peptidoglycan-binding domain-containing protein	LSL_0843	hypothetical protein	LRC_RS04350	CDP-diacylglycerol--serine O-phosphatidyltransferase
LAC1533_RS02510	lipase/esterase	LSL_0844	hypothetical protein	LRC_RS04365	hypothetical protein
LAC1533_RS02550	Cof-type HAD-IIB family hydrolase	LSL_0845	hypothetical protein	LRC_RS04370	transposase
LAC1533_RS02555	gluconate transporter	LSL_0849	hypothetical protein	LRC_RS04375	transposase
LAC1533_RS02560	excinuclease ABC subunit UvrA	LSL_0850	drug/metabolite exporter family protein	LRC_RS04390	GntR family transcriptional regulator
LAC1533_RS02565	serine hydrolase	LSL_0854	magnesium/cobalt transporter CorA	LRC_RS04420	hypothetical protein
LAC1533_RS02580	MFS transporter	LSL_0868	hypothetical protein	LRC_RS04445	branched-chain amino acid ABC transporter substrate-binding protein
LAC1533_RS02595	phosphate/phosphite/phosphonate ABC transporter substrate-binding protein	LSL_0869	hypothetical protein	LRC_RS04455	transposase
LAC1533_RS02600	aldo/keto reductase	LSL_0879	phosphoesterase	LRC_RS04540	helix-turn-helix domain-containing protein
LAC1533_RS02605	endonuclease III	LSL_0880	drug/metabolite exporter family protein	LRC_RS04545	transposase
LAC1533_RS02630	adenosine deaminase	LSL_0883	hypothetical protein	LRC_RS04570	hypothetical protein
LAC1533_RS02635	hypothetical protein	LSL_0884	hypothetical protein	LRC_RS04575	hypothetical protein
LAC1533_RS02660	class I SAM-dependent methyltransferase	LSL_0888	arsenate reductase	LRC_RS04590	hypothetical protein
LAC1533_RS02670	MurR/RpiR family transcriptional regulator	LSL_0903	hypothetical protein	LRC_RS04645	pyridoxal 5-phosphate synthase glutaminase subunit PdxT
LAC1533_RS02675	N-acetylmuramic acid 6-phosphate etherase	LSL_0905	6-pyruvoyl-tetrahydropterin synthase	LRC_RS04650	pyridoxal 5-phosphate synthase lyase subunit PdxS
LAC1533_RS02680	PTS beta-glucoside transporter subunit EIIBCA	LSL_0906	hypothetical protein	LRC_RS04655	PLP-dependent aminotransferase family protein
LAC1533_RS02710	methylated-DNA--[protein]-cysteine S-methyltransferase	LSL_0907	hypothetical protein	LRC_RS04695	hypothetical protein
LAC1533_RS02725	hypothetical protein	LSL_0908	hypothetical protein	LRC_RS04715	hypothetical protein
LAC1533_RS02735	hypothetical protein	LSL_0914	PTS system cellobiose transporter subunit IIC	LRC_RS04725	site-specific DNA-methyltransferase
LAC1533_RS02740	hypothetical protein	LSL_0915	type I restriction-modification system specificity subunit	LRC_RS04730	type III restriction-modification system endonuclease
LAC1533_RS02745	threonine/serine exporter	LSL_0916	type I restriction-modification system specificity subunit	LRC_RS04735	hypothetical protein
LAC1533_RS02750	threonine/serine exporter	LSL_0918	type I restriction-modification system specificity subunit	LRC_RS04740	helicase
LAC1533_RS02760	glutamyl-tRNA amidotransferase subunit A	LSL_0920	type I restriction-modification system restriction subunit	LRC_RS04745	hypothetical protein
LAC1533_RS02765	nucleoside-diphosphate kinase	LSL_0921	hypothetical protein	LRC_RS04755	transposase
LAC1533_RS02770	IS982 family transposase	LSL_0922	phosphohydrolase, MutT/nudix family protein	LRC_RS04765	hypothetical protein
LAC1533_RS02795	IS30 family transposase	LSL_0923	phosphatidylglycerophosphatase B	LRC_RS04775	hypothetical protein
LAC1533_RS02800	nitroreductase	LSL_0925	hypothetical protein	LRC_RS04780	hypothetical protein
LAC1533_RS02810	glyoxalase	LSL_0926	zwittermicin A resistance protein zmaR	LRC_RS04785	DUF4065 domain-containing protein
LAC1533_RS02815	hypothetical protein	LSL_0927	hypothetical protein	LRC_RS04790	hypothetical protein
LAC1533_RS02825	hypothetical protein	LSL_0929	adenine deaminase	LRC_RS04795	hypothetical protein
LAC1533_RS02870	hypothetical protein	LSL_0942	hypothetical protein	LRC_RS04820	hypothetical protein
LAC1533_RS02890	hypothetical protein	LSL_0943	hypothetical protein	LRC_RS04915	hypothetical protein
LAC1533_RS02900	Crp/Fnr family transcriptional regulator	LSL_0944	hypothetical protein	LRC_RS04995	hypothetical protein
LAC1533_RS02905	copper chaperone	LSL_0945	hypothetical protein	LRC_RS05000	DUF5052 domain-containing protein
LAC1533_RS02910	DNA starvation/stationary phase protection protein	LSL_0951	hypothetical protein	LRC_RS05045	8-oxo-dGTP diphosphatase
LAC1533_RS02915	metal-sensitive transcriptional regulator	LSL_0952	hypothetical protein	LRC_RS05050	hypothetical protein
LAC1533_RS02930	transposase	LSL_0953	hypothetical protein	LRC_RS05060	hypothetical protein
LAC1533_RS02940	hypothetical protein	LSL_0957	hypothetical protein	LRC_RS05095	hypothetical protein
LAC1533_RS02945	hypothetical protein	LSL_0958	hypothetical protein	LRC_RS05120	MFS transporter
LAC1533_RS02950	IS1380 family transposase	LSL_0959	hypothetical protein	LRC_RS05155	signal peptidase I
LAC1533_RS02960	hypothetical protein	LSL_0962	hypothetical protein	LRC_RS05180	hypothetical protein
LAC1533_RS02975	IS30 family transposase	LSL_0963	hypothetical protein	LRC_RS05210	MarR family transcriptional regulator
LAC1533_RS02985	tRNA-dihydrouridine synthase	LSL_0966	acetyltransferase	LRC_RS05215	multidrug transporter MatE
LAC1533_RS02995	succinyl-diaminopimelate desuccinylase	LSL_0967	hypothetical protein	LRC_RS05235	XRE family transcriptional regulator
LAC1533_RS03010	DUF4767 domain-containing protein	LSL_0968	hypothetical protein	LRC_RS05240	Crp/Fnr family transcriptional regulator
LAC1533_RS03015	hypothetical protein	LSL_0969	hypothetical protein	LRC_RS05255	hypothetical protein
LAC1533_RS03020	hypothetical protein	LSL_0970	quinone oxidoreductase	LRC_RS05260	hypothetical protein
LAC1533_RS03030	DUF3114 domain-containing protein	LSL_0975	hypothetical protein	LRC_RS05265	CRISPR-associated endonuclease Cas2
LAC1533_RS03035	hypothetical protein	LSL_0977	glycosyltransferase	LRC_RS05270	type II CRISPR-associated endonuclease Cas1
LAC1533_RS03040	OsmC family peroxiredoxin	LSL_0978	glycosyltransferase	LRC_RS05275	type III-A CRISPR-associated RAMP protein Csm5
LAC1533_RS03055	hypothetical protein	LSL_0980	UDP-glucuronate 4-epimerase	LRC_RS05280	type III-A CRISPR-associated RAMP protein Csm4
LAC1533_RS03060	NERD domain-containing protein	LSL_0981	oligosaccharide translocase	LRC_RS05285	type III-A CRISPR-associated RAMP protein Csm3
LAC1533_RS03065	RNA methylase	LSL_0982	glycosyltransferase	LRC_RS05290	type III-A CRISPR-associated protein Csm2
LAC1533_RS03070	YfcC family protein	LSL_0983	glycosyltransferase	LRC_RS05295	type III-A CRISPR-associated protein Cas10/Csm1
LAC1533_RS03075	acetylornithine deacetylase	LSL_0984	glycosyltransferase	LRC_RS05300	CRISPR system precrRNA processing endoribonuclease RAMP protein Cas6
LAC1533_RS03085	heat-shock protein HtpX	LSL_0985	hypothetical protein	LRC_RS05360	serine/threonine protein kinase
LAC1533_RS03105	DUF871 domain-containing protein	LSL_0986	glycosyltransferase	LRC_RS05380	hypothetical protein
LAC1533_RS03120	TetR/AcrR family transcriptional regulator	LSL_0987	glycosyltransferase	LRC_RS05390	CRISPR-associated endonuclease Cas2
LAC1533_RS03130	ABC transporter ATP-binding protein	LSL_0988	glycosyltransferase	LRC_RS05395	type I-B CRISPR-associated endonuclease Cas1
LAC1533_RS03135	hypothetical protein	LSL_0989	glycosyltransferase	LRC_RS05400	CRISPR-associated protein Cas4
LAC1533_RS03140	glycosyltransferase family 8 protein	LSL_0990	glycosyltransferase	LRC_RS05405	CRISPR-associated helicase/endonuclease Cas3
LAC1533_RS03145	deoxyribose-phosphate aldolase	LSL_0991	glycosyltransferase	LRC_RS05410	CRISPR-associated protein Cas5
LAC1533_RS03155	hypothetical protein	LSL_0992	acetyltransferase	LRC_RS05415	type I-B CRISPR-associated protein Cas7/Cst2/DevR
LAC1533_RS03160	IS982 family transposase	LSL_0994	aminotransferase	LRC_RS05420	type I-B CRISPR-associated protein Cas8b1/Cst1
LAC1533_RS03165	IS982 family transposase	LSL_0997	chain length regulator	LRC_RS05425	CRISPR-associated endoribonuclease Cas6
LAC1533_RS03170	hypothetical protein	LSL_1003	acetyltransferase	LRC_RS05430	DUF3862 domain-containing protein
LAC1533_RS03175	galactose mutarotase	LSL_1007	hypothetical protein	LRC_RS05435	HNH endonuclease
LAC1533_RS03180	hypothetical protein	LSL_1008	AraC family transcriptional regulator	LRC_RS05445	transposase
LAC1533_RS03190	PEP phosphonomutase	LSL_1009	hypothetical protein	LRC_RS05450	hypothetical protein
LAC1533_RS03195	hypothetical protein	LSL_1011	hypothetical protein	LRC_RS05485	transposase
LAC1533_RS03200	NADH-dependent alcohol dehydrogenase	LSL_1012	acetyltransferase	LRC_RS05500	ATP-dependent helicase
LAC1533_RS03205	HAD family phosphatase	LSL_1016	hypothetical protein	LRC_RS05525	hypothetical protein
LAC1533_RS03220	energy-coupling factor transporter transmembrane protein EcfT	LSL_1017	hypothetical protein	LRC_RS05540	hypothetical protein
LAC1533_RS03230	tRNA epoxyqueuosine(34) reductase QueG	LSL_1018	cellulose synthase catalytic subunit	LRC_RS05590	hypothetical protein
LAC1533_RS03235	DUF4430 domain-containing protein	LSL_1019	N-acetylglucosaminyltransferase	LRC_RS05700	chromosome replication initiation / membrane attachment protein
LAC1533_RS03245	DUF1440 domain-containing protein	LSL_1020	hypothetical protein	LRC_RS05725	polysaccharide deacetylase
LAC1533_RS03250	MFS transporter	LSL_1021	hypothetical protein	LRC_RS05740	cupin
LAC1533_RS03260	KR domain-containing protein	LSL_1022	hypothetical protein	LRC_RS05765	hypothetical protein
LAC1533_RS03265	NAD(P)/FAD-dependent oxidoreductase	LSL_1023	hypothetical protein	LRC_RS05780	ABC transporter permease
LAC1533_RS03275	maturase	LSL_1024	response regulator	LRC_RS05795	hypothetical protein
LAC1533_RS03285	hypothetical protein	LSL_1033	asparagine synthetase AsnA	LRC_RS05805	hypothetical protein
LAC1533_RS03335	D-2-hydroxyacid dehydrogenase	LSL_1034	peptidoglycan binding protein	LRC_RS05810	hypothetical protein
LAC1533_RS03350	hypothetical protein	LSL_1035	rhodanese-related sulfurtransferases	LRC_RS05845	methyl-accepting chemotaxis protein
LAC1533_RS03375	group II intron reverse transcriptase/maturase	LSL_1038	hypothetical protein	LRC_RS05960	ROK family protein
LAC1533_RS03380	CBS domain-containing protein	LSL_1039	hypothetical protein	LRC_RS05990	TrkA family potassium uptake protein
LAC1533_RS03385	ABC transporter permease	LSL_1040	ADP-ribosylglycohydrolase	LRC_RS05995	potassium transporter TrkH
LAC1533_RS03390	osmoprotectant ABC transporter substrate-binding protein	LSL_1054	cell division protein ftsL	LRC_RS06000	transposase
LAC1533_RS03395	ABC transporter permease	LSL_1057	hypothetical protein	LRC_RS06005	transposase
LAC1533_RS03410	IS256 family transposase	LSL_1085	surface protein	LRC_RS06070	hypothetical protein
LAC1533_RS03445	PAP2 family protein	LSL_1087	hypothetical protein	LRC_RS06085	glycosyl transferase
LAC1533_RS03450	hypothetical protein	LSL_1094	hypothetical protein	LRC_RS06150	ion transporter
LAC1533_RS03490	N-acetyltransferase	LSL_1095	hypothetical protein	LRC_RS06190	hypothetical protein
LAC1533_RS03545	sigma-70 family RNA polymerase sigma factor	LSL_1100	hypothetical protein	LRC_RS06225	hypothetical protein
LAC1533_RS03580	hypothetical protein	LSL_1115	hypothetical protein	LRC_RS06510	hypothetical protein
LAC1533_RS03635	XRE family transcriptional regulator	LSL_1116	iron-sulfur cluster-binding protein	LRC_RS06580	hypothetical protein
LAC1533_RS03700	group II intron reverse transcriptase/maturase	LSL_1117	hypothetical protein	LRC_RS06620	hypothetical protein
LAC1533_RS03745	dihydrofolate reductase	LSL_1119	hypothetical protein	LRC_RS06675	hypothetical protein
LAC1533_RS03770	transposase	LSL_1121	hypothetical protein	LRC_RS06745	UDP-N-acetylmuramoyl-L-alanyl-D-glutamate--2, 6-diaminopimelate ligase
LAC1533_RS03780	maturase	LSL_1141	copper homeostasis protein cutC	LRC_RS06755	cell division protein FtsL
LAC1533_RS03785	IS5-like element ISLpl3 family transposase	LSL_1159	multidrug resistance protein	LRC_RS06770	DUF3397 domain-containing protein
LAC1533_RS03805	hypothetical protein	LSL_1172	oxidoreductase	LRC_RS06900	hypothetical protein
LAC1533_RS04035	IS30 family transposase	LSL_1180	stress-responsive transcriptional regulator PspC	LRC_RS06925	glycerophosphodiester phosphodiesterase
LAC1533_RS04055	N-acetyltransferase	LSL_1187	major facilitator superfamily transporter	LRC_RS06935	hypothetical protein
LAC1533_RS04165	PspC domain-containing protein	LSL_1189	phage integrase	LRC_RS06940	RNA degradosome polyphosphate kinase
LAC1533_RS04190	IS256 family transposase	LSL_1190	hypothetical protein	LRC_RS07170	acylphosphatase
LAC1533_RS04280	group II intron reverse transcriptase/maturase	LSL_1191	Cro/CI family phage transcriptional regulator	LRC_RS07175	hypothetical protein
LAC1533_RS04310	group II intron reverse transcriptase/maturase	LSL_1192	phage repressor proteins	LRC_RS07415	hypothetical protein
LAC1533_RS04375	hypothetical protein	LSL_1193	phage immunity repressor	LRC_RS07420	TIGR00730 family Rossman fold protein
LAC1533_RS04430	IS1182 family transposase	LSL_1194	hypothetical protein	LRC_RS07425	hypothetical protein
LAC1533_RS04460	hypothetical protein	LSL_1195	hypothetical protein	LRC_RS07440	hypothetical protein
LAC1533_RS04465	hypothetical protein	LSL_1196	hypothetical protein	LRC_RS07445	hypothetical protein
LAC1533_RS04485	transposase	LSL_1197	hypothetical protein	LRC_RS07635	MFS transporter
LAC1533_RS04515	hypothetical protein	LSL_1198	hypothetical protein	LRC_RS07660	asparagine synthase B
LAC1533_RS04550	prepilin-type N-terminal cleavage/methylation domain-containing protein	LSL_1199	hypothetical protein	LRC_RS07675	hypothetical protein
LAC1533_RS04555	hypothetical protein	LSL_1200	hypothetical protein	LRC_RS07680	hypothetical protein
LAC1533_RS04560	type II secretion system protein	LSL_1201	hypothetical protein	LRC_RS07685	hypothetical protein
LAC1533_RS04565	hypothetical protein	LSL_1202	DNA primase	LRC_RS07690	transposase
LAC1533_RS04580	multifunctional 2,3-cyclic-nucleotide 2-phosphodiesterase/5-nucleotidase/3-nucleotidase	LSL_1203	hypothetical protein	LRC_RS07695	IS200/IS605 family transposase
LAC1533_RS04760	hypothetical protein	LSL_1204	hypothetical protein	LRC_RS07700	type II secretion system protein
LAC1533_RS04765	type I restriction-modification system subunit M	LSL_1205	hypothetical protein	LRC_RS07750	hypothetical protein
LAC1533_RS04770	restriction endonuclease subunit S	LSL_1217	ribosomal-protein-S18-alanine acetyltransferase	LRC_RS07790	gfo/Idh/MocA family oxidoreductase
LAC1533_RS04775	type I restriction endonuclease subunit R	LSL_1254	bacteriocin immunity protein	LRC_RS07795	CPBP family intramembrane metalloprotease
LAC1533_RS04790	restriction endonuclease	LSL_1267	hypothetical protein	LRC_RS07805	glucose transporter GlcU
LAC1533_RS04805	IS256 family transposase	LSL_1273	ornithine cyclodeaminase	LRC_RS07825	hypothetical protein
LAC1533_RS04815	dienelactone hydrolase	LSL_1274	hypothetical protein	LRC_RS07830	hypothetical protein
LAC1533_RS04830	hypothetical protein	LSL_1275	transcriptional regulator	LRC_RS07850	transposase
LAC1533_RS04845	group II intron reverse transcriptase/maturase	LSL_1281	aldose 1-epimerase	LRC_RS07855	transposase
LAC1533_RS04910	Crp/Fnr family transcriptional regulator	LSL_1282	sugar transporter	LRC_RS07860	universal stress protein
LAC1533_RS04940	hypothetical protein	LSL_1284	Kup system potassium uptake protein	LRC_RS07895	hypothetical protein
LAC1533_RS05010	chromosome replication initiation / membrane attachment protein	LSL_1290	glycogen phosphorylase	LRC_RS07900	multidrug ABC transporter ATP-binding protein
LAC1533_RS05100	hypothetical protein	LSL_1293	glucose-1-phosphate adenylyltransferase	LRC_RS07905	hypothetical protein
LAC1533_RS05125	hypothetical protein	LSL_1296	hypothetical protein	LRC_RS07910	hypothetical protein
LAC1533_RS05160	hypothetical protein	LSL_1299	acetyltransferase	LRC_RS07915	hypothetical protein
LAC1533_RS05175	hypothetical protein	LSL_1329	pyridine nucleotide-disulfide oxidoreductase family protein	LRC_RS07920	hypothetical protein
LAC1533_RS05190	group II intron reverse transcriptase/maturase	LSL_1334	acetyltransferase	LRC_RS07925	hypothetical protein
LAC1533_RS05235	hypothetical protein	LSL_1335	mucus binding protein	LRC_RS08000	hypothetical protein
LAC1533_RS05480	nucleoside deoxyribosyltransferase	LSL_1336	acetyltransferase	LRC_RS08055	nitroreductase
LAC1533_RS05485	N-acetyltransferase	LSL_1337	hypothetical protein	LRC_RS08085	hypothetical protein
LAC1533_RS05490	alpha/beta hydrolase	LSL_1338	DNA-binding protein	LRC_RS08090	hypothetical protein
LAC1533_RS05505	N-acetyltransferase	LSL_1340	hypothetical protein	LRC_RS08105	MFS transporter
LAC1533_RS05515	hypothetical protein	LSL_1363	hypothetical protein	LRC_RS08110	IS30 family transposase
LAC1533_RS05540	death-on-curing family protein	LSL_1365	2-dehydropantoate 2-reductase	LRC_RS08120	hypothetical protein
LAC1533_RS05550	IS30 family transposase	LSL_1369	exonuclease	LRC_RS08125	glycerol-3-phosphate cytidiltransferase
LAC1533_RS05555	hypothetical protein	LSL_1379	hypothetical protein	LRC_RS08130	hypothetical protein
LAC1533_RS05575	hypothetical protein	LSL_1382	hypothetical protein	LRC_RS08135	alanine--glyoxylate aminotransferase family protein
LAC1533_RS05590	type VI secretion protein ImpB	LSL_1383	ABC transporter	LRC_RS08145	LicD family protein
LAC1533_RS05595	hypothetical protein	LSL_1384	ABC transporter ATP-binding protein	LRC_RS08150	NAD/NADP octopine/nopaline dehydrogenase
LAC1533_RS05645	group II intron reverse transcriptase/maturase	LSL_1385	response regulator receiver	LRC_RS08160	glycosyltransferase family 2 protein
LAC1533_RS05675	site-specific integrase	LSL_1387	hypothetical protein	LRC_RS08170	hypothetical protein
LAC1533_RS05690	XRE family transcriptional regulator	LSL_1388	death on curing protein	LRC_RS08180	flagellar protein FlaG
LAC1533_RS05695	hypothetical protein	LSL_1389	hypothetical protein	LRC_RS08185	family 2 glycosyl transferase
LAC1533_RS05705	hypothetical protein	LSL_1390	hypothetical protein	LRC_RS08195	hypothetical protein
LAC1533_RS05710	hypothetical protein	LSL_1391	hypothetical protein	LRC_RS08200	hypothetical protein
LAC1533_RS05715	hypothetical protein	LSL_1392	hypothetical protein	LRC_RS08205	tetratricopeptide repeat protein
LAC1533_RS05720	hypothetical protein	LSL_1393	hypothetical protein	LRC_RS08215	hypothetical protein
LAC1533_RS05725	hypothetical protein	LSL_1394	hypothetical protein	LRC_RS08220	sigma-70 family RNA polymerase sigma factor
LAC1533_RS05730	hypothetical protein	LSL_1395	hypothetical protein	LRC_RS08225	hypothetical protein
LAC1533_RS05735	hypothetical protein	LSL_1396	hypothetical protein	LRC_RS08245	flagellar biosynthesis anti-sigma factor FlgM
LAC1533_RS05745	hypothetical protein	LSL_1397	dehydrogenase	LRC_RS08370	flagellar protein
LAC1533_RS05750	DNA replication protein	LSL_1399	hypothetical protein	LRC_RS08380	flagellar hook-length control protein FliK
LAC1533_RS05755	hypothetical protein	LSL_1400	hypothetical protein	LRC_RS08395	flagellar biosynthesis protein
LAC1533_RS05760	hypothetical protein	LSL_1401	hypothetical protein	LRC_RS08435	chemotaxis protein
LAC1533_RS05765	RusA family crossover junction endodeoxyribonuclease	LSL_1439	ribose 5-phosphate isomerase	LRC_RS08450	hypothetical protein
LAC1533_RS05770	hypothetical protein	LSL_1442	amino acid permease	LRC_RS08455	membrane protein
LAC1533_RS05775	hypothetical protein	LSL_1447	hypothetical protein	LRC_RS08460	hypothetical protein
LAC1533_RS05780	hypothetical protein	LSL_1460	hypothetical protein	LRC_RS08475	TVP38/TMEM64 family protein
LAC1533_RS05785	hypothetical protein	LSL_1462	Na+ driven multidrug efflux pump	LRC_RS08480	hypothetical protein
LAC1533_RS05790	site-specific DNA-methyltransferase	LSL_1467	succinyl-diaminopimelate desuccinylase	LRC_RS08490	MFS transporter
LAC1533_RS05795	hypothetical protein	LSL_1472	DegV family protein	LRC_RS08500	cupin domain-containing protein
LAC1533_RS05800	hypothetical protein	LSL_1483	hypothetical protein	LRC_RS08540	hypothetical protein
LAC1533_RS05805	terminase small subunit	LSL_1485	hypothetical protein	LRC_RS08545	membrane protein
LAC1533_RS05810	PBSX family phage terminase large subunit	LSL_1492	hypothetical protein	LRC_RS08550	hypothetical protein
LAC1533_RS05815	phage portal protein	LSL_1493	hypothetical protein	LRC_RS08560	L,D-transpeptidase
LAC1533_RS05820	minor capsid protein	LSL_1494	hypothetical protein	LRC_RS08565	hypothetical protein
LAC1533_RS05825	hypothetical protein	LSL_1495	hypothetical protein	LRC_RS08600	ribose-5-phosphate isomerase
LAC1533_RS05830	capsid protein	LSL_1496	hypothetical protein	LRC_RS08665	peptidase
LAC1533_RS05835	hypothetical protein	LSL_1497	hypothetical protein	LRC_RS08670	O-acetylhomoserine aminocarboxypropyltransferase/cysteine synthase
LAC1533_RS05840	hypothetical protein	LSL_1501	drug/metabolite exporter family protein	LRC_RS08680	alpha/beta hydrolase
LAC1533_RS05845	capsid protein	LSL_1504	FMN reductase	LRC_RS08685	hypothetical protein
LAC1533_RS05850	capsid protein	LSL_1505	luciferase-like monooxygenase	LRC_RS08695	hypothetical protein
LAC1533_RS05855	hypothetical protein	LSL_1506	MarR family transcriptional regulator	LRC_RS08700	sensor histidine kinase
LAC1533_RS05860	capsid protein	LSL_1516	N-acetylmuramoyl-L-alanine amidase	LRC_RS08710	hypothetical protein
LAC1533_RS05865	hypothetical protein	LSL_1517	glucosyltransferase-S	LRC_RS08720	ABC transporter ATP-binding protein
LAC1533_RS05870	hypothetical protein	LSL_1522	hypothetical protein	LRC_RS08725	ABC transporter ATP-binding protein
LAC1533_RS05875	hypothetical protein	LSL_1523	hypothetical protein	LRC_RS08730	branched-chain amino acid ABC transporter permease
LAC1533_RS05880	hypothetical protein	LSL_1526	polysachharide biosynthesis protein	LRC_RS08735	branched-chain amino acid ABC transporter permease
LAC1533_RS05885	hypothetical protein	LSL_1527	O-acetyl transferase	LRC_RS08740	branched-chain amino acid ABC transporter substrate-binding protein
LAC1533_RS05890	hypothetical protein	LSL_1528	inosine-uridine preferring nucleoside hydrolase	LRC_RS08745	carbon-nitrogen family hydrolase
LAC1533_RS05895	hypothetical protein	LSL_1529	hypothetical protein	LRC_RS08750	hypothetical protein
LAC1533_RS05900	collagen-like protein	LSL_1530	oxidoreductase	LRC_RS08755	hypothetical protein
LAC1533_RS05905	hypothetical protein	LSL_1532	D-alanyl-D-alanine serine-type carboxypeptidase	LRC_RS08765	hypothetical protein
LAC1533_RS05920	hypothetical protein	LSL_1535	hypothetical protein	LRC_RS08775	ABC transporter substrate-binding protein
LAC1533_RS05975	teichoic acid biosynthesis protein	LSL_1536	hypothetical protein	LRC_RS08780	carbohydrate ABC transporter permease
LAC1533_RS06090	group II intron reverse transcriptase/maturase	LSL_1541	amino acid ABC transporter	LRC_RS08785	sugar ABC transporter permease
LAC1533_RS06155	hypothetical protein	LSL_1543	hypothetical protein	LRC_RS08795	IS256 family transposase
LAC1533_RS06195	IS30 family transposase	LSL_1544	multidrug resistance efflux pump	LRC_RS08800	pyridoxal phosphate-dependent aminotransferase
LAC1533_RS06300	hypothetical protein	LSL_1545	hypothetical protein	LRC_RS08820	hypothetical protein
LAC1533_RS06315	hypothetical protein	LSL_1546	hypothetical protein	LRC_RS08825	thiol reductase thioredoxin
LAC1533_RS06565	hypothetical protein	LSL_1555	polysacharide biosyntheis protein	LRC_RS08830	bacteriocin
LAC1533_RS06570	group II intron reverse transcriptase/maturase	LSL_1556	glycosyltransferase	LRC_RS08835	hypothetical protein
LAC1533_RS06705	1-acyl-sn-glycerol-3-phosphate acyltransferase	LSL_1557	hypothetical protein	LRC_RS08840	GHKL domain-containing protein
LAC1533_RS06720	hypothetical protein	LSL_1558	capsular polysaccharide synthesis protein	LRC_RS08845	DNA-binding response regulator
LAC1533_RS06740	hypothetical protein	LSL_1559	glycosyltransferase	LRC_RS08850	peptide cleavage/export ABC transporter
LAC1533_RS06800	hypothetical protein	LSL_1560	glycosyltransferase	LRC_RS08855	hypothetical protein
LAC1533_RS06815	aspartate-semialdehyde dehydrogenase	LSL_1561	glycosyltransferase	LRC_RS08890	aspartate aminotransferase family protein
LAC1533_RS06890	IS982 family transposase	LSL_1562	hypothetical protein	LRC_RS08915	nitrate reductase
LAC1533_RS06910	lactate dehydrogenase	LSL_1564	DNA helicase	LRC_RS08920	peptidase M20
LAC1533_RS06915	IS30 family transposase	LSL_1565	hypothetical protein	LRC_RS08925	dehydrogenase
LAC1533_RS06925	hypothetical protein	LSL_1566	hypothetical protein	LRC_RS08945	cobalt ABC transporter permease
LAC1533_RS06990	hypothetical protein	LSL_1567	hypothetical protein	LRC_RS08960	ABC transporter permease
LAC1533_RS07065	cell division protein FtsL	LSL_1573	glycosyltransferase	LRC_RS08965	ABC transporter ATP-binding protein
LAC1533_RS07080	DUF3397 domain-containing protein	LSL_1575	hypothetical protein	LRC_RS08970	hypothetical protein
LAC1533_RS07215	hypothetical protein	LSL_1579	hypothetical protein	LRC_RS08975	TetR/AcrR family transcriptional regulator
LAC1533_RS07220	hypothetical protein	LSL_1581	MerR family transcriptional regulator	LRC_RS08980	amino acid ABC transporter substrate-binding protein
LAC1533_RS07235	GNAT family acetyltransferase	LSL_1601	glycerophosphodiester phosphodiesterase	LRC_RS08990	amino acid ABC transporter permease
LAC1533_RS07240	IS256 family transposase	LSL_1602	calcium-transporting ATPase	LRC_RS09000	MFS transporter
LAC1533_RS07255	hypothetical protein	LSL_1605	hypothetical protein	LRC_RS09065	hypothetical protein
LAC1533_RS07260	peptide transporter	LSL_1609	hypothetical protein	LRC_RS09095	TetR/AcrR family transcriptional regulator
LAC1533_RS07265	recombinase family protein	LSL_1614	hypothetical protein	LRC_RS09100	2-hydroxyglutaryl-CoA dehydratase
LAC1533_RS07275	immunity protein	LSL_1615	hypothetical protein	LRC_RS09105	hypothetical protein
LAC1533_RS07290	antitoxin RelB	LSL_1629	Na+/H+ antiporter	LRC_RS09110	hypothetical protein
LAC1533_RS07295	site-specific integrase	LSL_1637	hypothetical protein	LRC_RS09120	hypothetical protein
LAC1533_RS07300	transcriptional regulator	LSL_1641	myosin-cross-reactive antigen	LRC_RS09135	hypothetical protein
LAC1533_RS07305	hypothetical protein	LSL_1644	branched chain amino acid ABC transporter	LRC_RS09195	flavodoxin
LAC1533_RS07330	hypothetical protein	LSL_1648	phage integrase	LRC_RS09205	amino acid transporter
LAC1533_RS07335	DUF536 domain-containing protein	LSL_1649	Cro/CI family transcriptional regulator	LRC_RS09210	4a-hydroxytetrahydrobiopterin dehydratase
LAC1533_RS07340	putative holin-like toxin	LSL_1650	antirepressor	LRC_RS09220	acetylornithine transaminase
LAC1533_RS07345	LtrC	LSL_1651	hypothetical protein	LRC_RS09225	acetylglutamate kinase
LAC1533_RS07350	hypothetical protein	LSL_1652	hypothetical protein	LRC_RS09230	bifunctional glutamate N-acetyltransferase/amino-acid acetyltransferase ArgJ
LAC1533_RS07355	hypothetical protein	LSL_1653	hypothetical protein	LRC_RS09235	N-acetyl-gamma-glutamyl-phosphate reductase
LAC1533_RS07360	type IA DNA topoisomerase	LSL_1654	hypothetical protein	LRC_RS09245	MATE family efflux transporter
LAC1533_RS07365	hypothetical protein	LSL_1655	hypothetical protein	LRC_RS09250	phosphoglycolate phosphatase
LAC1533_RS07370	conjugal transfer protein	LSL_1656	hypothetical protein	LRC_RS09255	hypothetical protein
LAC1533_RS07375	hypothetical protein	LSL_1657	hypothetical protein	LRC_RS09260	DUF368 domain-containing protein
LAC1533_RS07380	conjugal transfer protein	LSL_1658	DNA primase	LRC_RS09265	thioredoxin-dependent thiol peroxidase
LAC1533_RS07385	conjugal transfer protein	LSL_1659	hypothetical protein	LRC_RS09270	N-acetyltransferase
LAC1533_RS07390	hypothetical protein	LSL_1660	hypothetical protein	LRC_RS09275	WYL domain-containing protein
LAC1533_RS07395	IS30 family transposase	LSL_1661	hypothetical protein	LRC_RS09280	hypothetical protein
LAC1533_RS07400	hypothetical protein	LSL_1662	hypothetical protein	LRC_RS09290	GNAT family N-acetyltransferase
LAC1533_RS07405	hypothetical protein	LSL_1663	hypothetical protein	LRC_RS09295	PadR family transcriptional regulator
LAC1533_RS07410	peptidoglycan endopeptidase	LSL_1664	hypothetical protein	LRC_RS09300	hypothetical protein
LAC1533_RS07590	transposase	LSL_1665	hypothetical protein	LRC_RS09315	IS200/IS605 family transposase
LAC1533_RS07635	group II intron reverse transcriptase/maturase	LSL_1666	hypothetical protein	LRC_RS09320	cysteine hydrolase
LAC1533_RS07785	hypothetical protein	LSL_1667	TetR family transcriptional regulator	LRC_RS09325	putative heavy metal-binding protein
LAC1533_RS07835	hypothetical protein	LSL_1668	hypothetical protein	LRC_RS09340	abortive phage infection protein
LAC1533_RS07965	group II intron reverse transcriptase/maturase	LSL_1670	D-alanine aminotransferase	LRC_RS09345	hypothetical protein
LAC1533_RS08010	hypothetical protein	LSL_1671	hypothetical protein	LRC_RS09365	MFS transporter
LAC1533_RS08040	XRE family transcriptional regulator	LSL_1672	hypothetical protein	LRC_RS09370	AraC family transcriptional regulator
LAC1533_RS08045	ImmA/IrrE family metallo-endopeptidase	LSL_1674	agmatine deiminase	LRC_RS09395	nucleoside deoxyribosyltransferase
LAC1533_RS08050	hypothetical protein	LSL_1675	ABC transporter permease	LRC_RS09400	DUF3021 domain-containing protein
LAC1533_RS08140	hypothetical protein	LSL_1677	TetR family transcriptional regulator	LRC_RS09405	LytTR family transcriptional regulator
LAC1533_RS08195	hypothetical protein	LSL_1678	hypothetical protein	LRC_RS09410	ABC transporter
LAC1533_RS08295	Zn-dependent protease	LSL_1679	PPE repeat-containing protein	LRC_RS09415	ABC transporter ATP-binding protein
LAC1533_RS08300	CvpA family protein	LSL_1680	glyoxalase	LRC_RS09425	hypothetical protein
LAC1533_RS08330	group II intron reverse transcriptase/maturase	LSL_1682	MarR family transcriptional regulator	LRC_RS09430	LytTR family transcriptional regulator
LAC1533_RS08340	group II intron reverse transcriptase/maturase	LSL_1685	major facilitator superfamily permease	LRC_RS09440	Fis family transcriptional regulator
LAC1533_RS08355	transposase	LSL_1687	hypothetical protein	LRC_RS09445	hypothetical protein
LAC1533_RS08360	1,3-propanediol dehydrogenase	LSL_1688	TetR family transcriptional regulator	LRC_RS09495	alpha/beta hydrolase
LAC1533_RS08365	ECF transporter S component	LSL_1690	hypothetical protein	LRC_RS09500	hypothetical protein
LAC1533_RS08370	hypothetical protein	LSL_1691	hypothetical protein	LRC_RS09505	ABC transporter ATP-binding protein
LAC1533_RS08375	sugar aldolase	LSL_1692	homocysteine methyltransferase	LRC_RS09510	hypothetical protein
LAC1533_RS08380	hypothetical protein	LSL_1694	phosphate-starvation-inducible protein PsiE	LRC_RS09515	hypothetical protein
LAC1533_RS08385	PTS galactitol transporter subunit IIC	LSL_1700	amino acid permease	LRC_RS09520	hypothetical protein
LAC1533_RS08390	PTS galactitol transporter subunit IIB	LSL_1708	ArsR family transcriptional regulator	LRC_RS09525	hypothetical protein
LAC1533_RS08395	PTS galactitol transporter subunit IIA	LSL_1709	ThiJ/PfpI family protein	LRC_RS09530	XRE family transcriptional regulator
LAC1533_RS08400	DeoR/GlpR transcriptional regulator	LSL_1710	glycerophosphodiester phosphodiesterase	LRC_RS09550	membrane protein
LAC1533_RS08430	hypothetical protein	LSL_1711	LacI family transcriptional regulator	LRC_RS09600	neopullulanase
LAC1533_RS08435	hypothetical protein	LSL_1713	PTS system N-acetylgalactosamine-specific transporter subunit IIA	LRC_RS09605	maltodextrose utilization protein MalA
LAC1533_RS08440	hypothetical protein	LSL_1714	PTS system mannose-specific transporter subunit IID	LRC_RS09610	sugar ABC transporter permease
LAC1533_RS08445	ATP-dependent helicase	LSL_1715	PTS system mannose-specific transporter subunit IIC	LRC_RS09615	sugar ABC transporter permease
LAC1533_RS08450	class I SAM-dependent DNA methyltransferase	LSL_1720	hypothetical protein	LRC_RS09620	sugar ABC transporter substrate-binding protein
LAC1533_RS08455	XRE family transcriptional regulator	LSL_1723	hypothetical protein	LRC_RS09655	endonuclease/exonuclease/phosphatase
LAC1533_RS08460	helicase	LSL_1725	hypothetical protein	LRC_RS09660	PTS glucose transporter subunit IIABC
LAC1533_RS08465	DUF1837 domain-containing protein	LSL_1729	hypothetical protein	LRC_RS09710	PTS beta-glucoside transporter subunit IIC
LAC1533_RS08470	sigma-70 family RNA polymerase sigma factor	LSL_1731	polysaccharide deacetylase	LRC_RS09735	shikimate kinase
LAC1533_RS08475	hypothetical protein	LSL_1732	hypothetical protein	LRC_RS09740	prephenate dehydrogenase
LAC1533_RS08480	hypothetical protein	LSL_1733	LysR family transcriptional regulator	LRC_RS09745	3-phosphoshikimate 1-carboxyvinyltransferase
LAC1533_RS08490	DUF2815 domain-containing protein	LSL_1734	hypothetical protein	LRC_RS09750	hypothetical protein
LAC1533_RS08500	hypothetical protein			LRC_RS09755	chorismate synthase
LAC1533_RS08505	DNA primase			LRC_RS09760	maltose acetyltransferase
LAC1533_RS08510	VRR-NUC domain-containing protein			LRC_RS09765	ABC transporter ATP-binding protein
LAC1533_RS08520	restriction endonuclease			LRC_RS09800	methyl-accepting chemotaxis protein
LAC1533_RS08525	HNH endonuclease			LRC_RS09805	ABC transporter substrate-binding protein
LAC1533_RS08530	terminase			LRC_RS09815	DUF3955 domain-containing protein
LAC1533_RS08535	hypothetical protein			LRC_RS09825	endonuclease
LAC1533_RS08540	DDE domain-containing protein			LRC_RS09890	hypothetical protein
LAC1533_RS08550	DUF5049 domain-containing protein			LRC_RS09900	hypothetical protein
LAC1533_RS08555	terminase large subunit			LRC_RS09910	hypothetical protein
LAC1533_RS08560	hypothetical protein			LRC_RS09930	Cof-type HAD-IIB family hydrolase
LAC1533_RS08565	type II toxin-antitoxin system RelE/ParE family toxin			LRC_RS09955	hypothetical protein
LAC1533_RS08575	Clp protease ClpP			LRC_RS09975	MFS transporter
LAC1533_RS08580	phage major capsid protein			LRC_RS09980	MFS transporter
LAC1533_RS08585	phage gp6-like head-tail connector protein			LRC_RS09990	hypothetical protein
LAC1533_RS08590	head-tail adaptor protein			LRC_RS09995	hypothetical protein
LAC1533_RS08595	DNA primase			LRC_RS10000	DUF2207 domain-containing protein
LAC1533_RS08600	1,4-beta-N-acetylmuramidase			LRC_RS10010	XRE family transcriptional regulator
LAC1533_RS08605	hypothetical protein			LRC_RS10015	hypothetical protein
LAC1533_RS08625	hypothetical protein			LRC_RS10020	hypothetical protein
LAC1533_RS08800	hypothetical protein			LRC_RS10030	transposase
LAC1533_RS08805	CHAP domain-containing protein			LRC_RS10035	IS200/IS605 family transposase
LAC1533_RS08835	DNA helicase RecQ			LRC_RS10060	XRE family transcriptional regulator
LAC1533_RS08840	hypothetical protein			LRC_RS10095	DUF2207 domain-containing protein
LAC1533_RS09035	IS1380 family transposase			LRC_RS10120	ArsR family transcriptional regulator
LAC1533_RS09060	prepilin peptidase			LRC_RS10135	NAD(P)H-dependent oxidoreductase
LAC1533_RS09065	group II intron reverse transcriptase/maturase			LRC_RS10145	ABC transporter ATP-binding protein
LAC1533_RS09095	transposase			LRC_RS10150	ABC transporter ATP-binding protein
LAC1533_RS09180	SMC family ATPase			LRC_RS10155	ABC transporter permease
LAC1533_RS09190	hypothetical protein			LRC_RS10160	hypothetical protein
LAC1533_RS09205	transposase			LRC_RS10170	N-acetylmuramoyl-L-alanine amidase
LAC1533_RS09215	MgtC/SapB family protein			LRC_RS10180	transposase
LAC1533_RS09220	glycosyltransferase family 4 protein			LRC_RS10205	hypothetical protein
LAC1533_RS09235	D-alanine--D-alanine ligase			LRC_RS10210	hypothetical protein
LAC1533_RS09240	hypothetical protein			LRC_RS10235	DnaD domain protein
LAC1533_RS09245	alpha/beta hydrolase			LRC_RS10240	DUF4065 domain-containing protein
LAC1533_RS09270	putative N-acetylmannosamine-6-phosphate 2-epimerase			LRC_RS10245	XRE family transcriptional regulator
LAC1533_RS09275	hypothetical protein			LRC_RS10275	hypothetical protein
LAC1533_RS09280	hypothetical protein			LRC_RS10290	GNAT family acetyltransferase
LAC1533_RS09285	hypothetical protein			LRC_RS10295	vitamin B12-binding protein
LAC1533_RS09290	arginase			LRC_RS10300	hypothetical protein
LAC1533_RS09295	OsmC family peroxiredoxin			LRC_RS10305	hypothetical protein
LAC1533_RS09300	hypothetical protein			LRC_RS10310	hypothetical protein
LAC1533_RS09320	IS66 family transposase			LRC_RS10320	vitamin B12-binding protein
LAC1533_RS09335	sigma-70 family RNA polymerase sigma factor			LRC_RS10325	hypothetical protein
LAC1533_RS09345	DUF3173 domain-containing protein			LRC_RS10335	vitamin B12-binding protein
LAC1533_RS09350	site-specific integrase			LRC_RS10345	YhgE/Pip domain-containing protein
LAC1533_RS09390	hypothetical protein			LRC_RS10355	hypothetical protein
LAC1533_RS09400	hypothetical protein			LRC_RS10375	transposase
LAC1533_RS09405	NERD domain-containing protein			LRC_RS10395	vitamin B12-binding protein
LAC1533_RS09410	transposase			LRC_RS10400	vitamin B12-binding protein
LAC1533_RS09505	hypothetical protein			LRC_RS10405	tRNA-binding protein
LAC1533_RS09510	transposase			LRC_RS10420	hypothetical protein
LAC1533_RS09525	metal ABC transporter substrate-binding protein			LRC_RS10430	hypothetical protein
LAC1533_RS09540	KR domain-containing protein			LRC_RS10460	vitamin B12-binding protein
LAC1533_RS09550	Cof-type HAD-IIB family hydrolase			LRC_RS10485	hypothetical protein
LAC1533_RS09555	DUF969 domain-containing protein			LRC_RS10520	transposase
LAC1533_RS09560	DUF979 domain-containing protein			LRC_RS10530	FeoB-associated Cys-rich membrane protein
LAC1533_RS09575	sugar ABC transporter permease			LRC_RS10535	hypothetical protein
LAC1533_RS09580	carbohydrate ABC transporter substrate-binding protein			LRC_RS10540	hypothetical protein
LAC1533_RS09590	putative polysaccharide biosynthesis protein			LRC_RS10575	amino acid-binding protein
LAC1533_RS09610	hypothetical protein			LRC_RS10580	IS66 family transposase
LAC1533_RS09620	LysM domain-containing protein			LRC_RS10600	HTH domain-containing protein
LAC1533_RS09630	DegV family EDD domain-containing protein			LRC_RS10605	hypothetical protein
LAC1533_RS09655	flagellar biosynthesis anti-sigma factor FlgM			LRC_RS10625	hypothetical protein
LAC1533_RS09785	flagellar hook-length control protein FliK			LRC_RS10670	hypothetical protein
LAC1533_RS09830	IS256 family transposase			LRC_RS10675	hypothetical protein
LAC1533_RS09850	hypothetical protein			LRC_RS10680	hypothetical protein
LAC1533_RS09895	hypothetical protein			LRC_RS10695	hypothetical protein
LAC1533_RS09900	hypothetical protein			LRC_RS10710	hypothetical protein
LAC1533_RS09905	aldo/keto reductase			LRC_RS10715	hypothetical protein
LAC1533_RS09910	addiction module antidote protein, HigA family			LRC_RS10720	hypothetical protein
LAC1533_RS09915	plasmid maintenance system killer			LRC_RS10725	hypothetical protein
LAC1533_RS09925	alpha-mannosidase			LRC_RS10730	hypothetical protein
LAC1533_RS09940	hypothetical protein			LRC_RS10740	hypothetical protein
LAC1533_RS09945	IS30 family transposase			LRC_RS10745	hypothetical protein
LAC1533_RS09950	hypothetical protein			LRC_RS10760	hypothetical protein
LAC1533_RS09955	PRD domain-containing protein			LRC_RS10780	hypothetical protein
LAC1533_RS09965	glycosyl hydrolase			LRC_RS10795	vitamin B12-binding protein
LAC1533_RS09970	acyltransferase			LRC_RS10800	vitamin B12-binding protein
LAC1533_RS09975	hypothetical protein			LRC_RS10810	vitamin B12-binding protein
LAC1533_RS09980	PrsW family intramembrane metalloprotease			LRC_RS10815	vitamin B12-binding protein
LAC1533_RS10000	hypothetical protein			LRC_RS10830	IS66 family transposase
LAC1533_RS10020	hypothetical protein			LRC_RS10835	vitamin B12-binding protein
LAC1533_RS10030	2-dehydropantoate 2-reductase			LRC_RS10840	vitamin B12-binding protein
LAC1533_RS10035	hypothetical protein			LRC_RS10850	hypothetical protein
LAC1533_RS10040	MFS transporter			LRC_RS10865	vitamin B12-binding protein
LAC1533_RS10045	PAS domain S-box protein			LRC_RS10890	hypothetical protein
LAC1533_RS10050	PAS domain S-box protein			LRC_RS10895	flotillin family protein
LAC1533_RS10055	hypothetical protein			LRC_RS10900	hypothetical protein
LAC1533_RS10075	IS256 family transposase			LRC_RS10935	hypothetical protein
LAC1533_RS10080	LysM peptidoglycan-binding domain-containing protein			LRC_RS10940	hypothetical protein
LAC1533_RS10105	class II aldolase family protein			LRC_RS10950	vitamin B12-binding protein
LAC1533_RS10110	PTS galactitol transporter subunit IIC			LRC_RS10955	vitamin B12-binding protein
LAC1533_RS10115	PTS galactitol transporter subunit IIB			LRC_RS10960	vitamin B12-binding protein
LAC1533_RS10120	hypothetical protein			LRC_RS10970	vitamin B12-binding protein
LAC1533_RS10135	hypothetical protein			LRC_RS10995	hypothetical protein
LAC1533_RS10150	hypothetical protein			LRC_RS11000	vitamin B12-binding protein
LAC1533_RS10165	hypothetical protein			LRC_RS11005	vitamin B12-binding protein
LAC1533_RS10170	IS1380 family transposase			LRC_RS11015	hypothetical protein
LAC1533_RS10175	hypothetical protein			LRC_RS11040	hypothetical protein
LAC1533_RS10180	DUF2922 domain-containing protein			LRC_RS11050	hypothetical protein
LAC1533_RS10190	peptidase
LAC1533_RS10205	sigma-70 family RNA polymerase sigma factor
LAC1533_RS10210	hypothetical protein
LAC1533_RS10215	MurR/RpiR family transcriptional regulator
LAC1533_RS10220	PTS sugar transporter subunit IIC
LAC1533_RS10230	ROK family protein
LAC1533_RS10235	hypothetical protein
LAC1533_RS10310	hypothetical protein
LAC1533_RS10320	glycosyltransferase family 2 protein
LAC1533_RS10325	hypothetical protein
LAC1533_RS10350	hypothetical protein
LAC1533_RS10360	hypothetical protein
LAC1533_RS10365	LicD family protein
LAC1533_RS10385	glycosyltransferase family 2 protein
LAC1533_RS10390	hypothetical protein
LAC1533_RS10430	IS256 family transposase
LAC1533_RS10435	IS30 family transposase
LAC1533_RS10440	hypothetical protein
LAC1533_RS10450	hypothetical protein
LAC1533_RS10455	hypothetical protein
LAC1533_RS10465	type II toxin-antitoxin system RelE/ParE family toxin
LAC1533_RS10470	Cna B-type domain-containing protein
LAC1533_RS10475	hypothetical protein
LAC1533_RS10480	class A sortase
LAC1533_RS10485	TetR/AcrR family transcriptional regulator
LAC1533_RS10490	sulfite exporter TauE/SafE family protein
LAC1533_RS10505	hypothetical protein
LAC1533_RS10530	D-lactate dehydrogenase
LAC1533_RS10535	CsbD family protein
LAC1533_RS10540	hypothetical protein
LAC1533_RS10550	hypothetical protein
LAC1533_RS10555	NERD domain-containing protein
LAC1533_RS10590	XRE family transcriptional regulator
LAC1533_RS10595	hypothetical protein
LAC1533_RS10600	hypothetical protein
LAC1533_RS10605	serine/threonine transporter SstT
LAC1533_RS10610	organic hydroperoxide resistance protein
LAC1533_RS10630	NADH-flavin reductase
LAC1533_RS10640	hypothetical protein
LAC1533_RS10655	glutathione peroxidase
LAC1533_RS10660	DUF488 domain-containing protein
LAC1533_RS10665	N-acetyltransferase
LAC1533_RS10695	CPBP family intramembrane metalloprotease
LAC1533_RS10705	MFS transporter
LAC1533_RS10710	MarR family transcriptional regulator
LAC1533_RS10720	NAD(P)/FAD-dependent oxidoreductase
LAC1533_RS10730	hypothetical protein
LAC1533_RS10740	hypothetical protein
LAC1533_RS10745	hypothetical protein
LAC1533_RS10780	hypothetical protein
LAC1533_RS10785	hypothetical protein
LAC1533_RS10790	universal stress protein
LAC1533_RS10795	hypothetical protein
LAC1533_RS10820	hypothetical protein
LAC1533_RS10830	VanZ family protein
LAC1533_RS10835	4-phosphoerythronate dehydrogenase
LAC1533_RS10840	transposase
LAC1533_RS10855	group II intron reverse transcriptase/maturase
LAC1533_RS10865	energy-coupled thiamine transporter ThiT
LAC1533_RS10870	energy-coupling factor transporter transmembrane protein EcfT
LAC1533_RS10895	MFS transporter
LAC1533_RS10900	N-acetyltransferase
LAC1533_RS10905	hypothetical protein
LAC1533_RS10910	hypothetical protein
LAC1533_RS10915	hypothetical protein
LAC1533_RS10950	DUF1541 domain-containing protein
LAC1533_RS10965	hypothetical protein
LAC1533_RS11000	ribose transporter RbsU
LAC1533_RS11005	D-ribose pyranase
LAC1533_RS11025	3-oxoacyl-ACP reductase
LAC1533_RS11030	phosphoenolpyruvate synthase
LAC1533_RS11045	GNAT family N-acetyltransferase
LAC1533_RS11055	hypothetical protein
LAC1533_RS11100	hypothetical protein
LAC1533_RS11105	hypothetical protein
LAC1533_RS11110	hypothetical protein
LAC1533_RS11115	KR domain-containing protein
LAC1533_RS11120	NAD-dependent dehydratase
LAC1533_RS11125	glycerol dehydrogenase
LAC1533_RS11130	glycyl-radical enzyme activating protein
LAC1533_RS11135	glycyl radical protein
LAC1533_RS11140	fructose-bisphosphate aldolase
LAC1533_RS11160	TetR/AcrR family transcriptional regulator
LAC1533_RS11165	1-acyl-sn-glycerol-3-phosphate acyltransferase
LAC1533_RS11170	glycosyl transferase
LAC1533_RS11175	glycosyltransferase family 8 protein
LAC1533_RS11180	1-acyl-sn-glycerol-3-phosphate acyltransferase
LAC1533_RS11190	hypothetical protein
LAC1533_RS11195	hypothetical protein
LAC1533_RS11200	hypothetical protein
LAC1533_RS11220	DoxX family membrane protein
LAC1533_RS11225	hypothetical protein
LAC1533_RS11245	carbamate kinase
LAC1533_RS11250	amino acid permease
LAC1533_RS11255	carbamate kinase
LAC1533_RS11265	arginine deiminase
LAC1533_RS11270	tRNA ligase
LAC1533_RS11280	hypothetical protein
LAC1533_RS11285	GNAT family N-acetyltransferase
LAC1533_RS11315	glyoxalase
LAC1533_RS11325	hypothetical protein
LAC1533_RS11330	SIS domain-containing protein
LAC1533_RS11345	PTS alpha-glucoside transporter subunit IICB
LAC1533_RS11350	6-phospho-alpha-glucosidase
LAC1533_RS11390	esterase family protein
LAC1533_RS11395	PTS fructose transporter subunit IID
LAC1533_RS11400	PTS sugar transporter subunit IIC
LAC1533_RS11405	PTS mannose/fructose/sorbose transporter subunit IIB
LAC1533_RS11410	PRD domain-containing protein
LAC1533_RS11415	hypothetical protein
LAC1533_RS11445	ribonucleoside-triphosphate reductase, adenosylcobalamin-dependent
LAC1533_RS11450	ATP:cob(I)alamin adenosyltransferase
LAC1533_RS11455	DUF4430 domain-containing protein
LAC1533_RS11475	DUF2255 domain-containing protein
LAC1533_RS11480	MerR family transcriptional regulator
LAC1533_RS11500	hypothetical protein
LAC1533_RS11505	hypothetical protein
LAC1533_RS11520	lipoate--protein ligase
LAC1533_RS11525	MFS transporter
LAC1533_RS11555	glycine betaine/L-proline ABC transporter ATP-binding protein
LAC1533_RS11590	NAD(P)/FAD-dependent oxidoreductase
LAC1533_RS11595	DUF3021 domain-containing protein
LAC1533_RS11615	NCS2 family permease
LAC1533_RS11635	DUF4811 domain-containing protein
LAC1533_RS11645	MerR family transcriptional regulator
LAC1533_RS11650	HAD family hydrolase
LAC1533_RS11690	group II intron reverse transcriptase/maturase
LAC1533_RS11700	hypothetical protein
LAC1533_RS11710	hypothetical protein
LAC1533_RS11715	hypothetical protein
LAC1533_RS11720	hypothetical protein
LAC1533_RS11725	hypothetical protein
LAC1533_RS11730	hypothetical protein
LAC1533_RS11735	glycosyltransferase family 2 protein
LAC1533_RS11740	UDP-phosphate N-acetylgalactosaminyl-1-phosphate transferase
LAC1533_RS11760	chain-length determining protein
LAC1533_RS11765	serine hydrolase
LAC1533_RS11770	aryl-sulfate sulfotransferase
LAC1533_RS11790	type II toxin-antitoxin system PemK/MazF family toxin
LAC1533_RS11795	PbsX family transcriptional regulator
LAC1533_RS11800	site-specific integrase
LAC1533_RS11805	hypothetical protein
LAC1533_RS11810	group II intron reverse transcriptase/maturase
LAC1533_RS11820	NAD(P)-dependent alcohol dehydrogenase
LAC1533_RS11835	hypothetical protein
LAC1533_RS11840	hypothetical protein
LAC1533_RS11845	NAD(P)/FAD-dependent oxidoreductase
LAC1533_RS11850	ABC transporter ATP-binding protein
LAC1533_RS11855	glycine/betaine ABC transporter permease
LAC1533_RS11860	DUF975 domain-containing protein
LAC1533_RS11865	metal-dependent transcriptional regulator
LAC1533_RS11880	MurR/RpiR family transcriptional regulator
LAC1533_RS11885	gluconate permease
LAC1533_RS11890	gluconokinase
LAC1533_RS11895	6-phosphogluconate dehydrogenase (decarboxylating)
LAC1533_RS11900	pyridine nucleotide-disulfide oxidoreductase
LAC1533_RS11905	3-hydroxyacyl-CoA dehydrogenase family protein
LAC1533_RS11910	IS256 family transposase
LAC1533_RS11915	hypothetical protein
LAC1533_RS11925	copper oxidase
LAC1533_RS11935	hypothetical protein
LAC1533_RS11970	hypothetical protein
LAC1533_RS11975	hypothetical protein
LAC1533_RS11990	magnesium transporter CorA family protein
LAC1533_RS11995	N-acetyltransferase
LAC1533_RS12015	ABC transporter ATP-binding protein
LAC1533_RS12020	iron ABC transporter permease
LAC1533_RS12025	iron ABC transporter permease
LAC1533_RS12030	iron-siderophore ABC transporter substrate-binding protein
LAC1533_RS12040	catalase
LAC1533_RS12055	Cof-type HAD-IIB family hydrolase
LAC1533_RS12065	hypothetical protein
LAC1533_RS12070	hypothetical protein
LAC1533_RS12085	peptide-methionine (S)-S-oxide reductase
LAC1533_RS12090	N-acetyltransferase
LAC1533_RS12100	hypothetical protein
LAC1533_RS12105	hypothetical protein
LAC1533_RS12110	hypothetical protein
LAC1533_RS12130	glutathione peroxidase
LAC1533_RS12135	IS30 family transposase
LAC1533_RS12140	hypothetical protein
LAC1533_RS12180	fructose-bisphosphatase class III
LAC1533_RS12190	hypothetical protein
LAC1533_RS12195	hypothetical protein
LAC1533_RS12200	metal-dependent transcriptional regulator
LAC1533_RS12215	hypothetical protein
LAC1533_RS12220	hypothetical protein
LAC1533_RS12230	L-arabinose isomerase
LAC1533_RS12235	L-ribulose-5-phosphate 4-epimerase AraD
LAC1533_RS12240	ATPase
LAC1533_RS12245	sugar porter family MFS transporter
LAC1533_RS12250	GntR family transcriptional regulator
