# Supplementary material for: Comparative Genomics of Lactobacillus acidipiscis ACA-DC 1533 Isolated From Traditional Greek Kopanisti Cheese Against Species Within the Lactobacillus salivarius Clade
Source: Front Microbiol. 2018 Jun 11;9:1244. doi: 10.3389/fmicb.2018.01244 (PMC6004923; doi:10.3389/fmicb.2018.01244)
Supplement: TABLE S10 — Transporters of L. acidipiscis ACA-DC 1533 chromosome and pLAC2 plasmid identified by TransportDB. [file Table_10.xlsx]

## Sheet: Supplementary table S10
Supplementary table S10. Transporters of L. acidipiscis ACA-DC 1533 chromosome and pLAC2 plasmid identified by TransportDB.
Chromosome
locus_tag	Transporter Family	Subfamily	Substrate/Function
LAC1533_RS00060	Sugar Specific PTS	EnzymeIIB	mannose/fructose
LAC1533_RS00065	Sugar Specific PTS	EnzymeIIC	mannose/fructose
LAC1533_RS00070	Sugar Specific PTS	EnzymeIID	mannose/fructose
LAC1533_RS00075	Sugar Specific PTS	EnzymeIIA	mannose/fructose
LAC1533_RS00095	The ATP-binding Cassette (ABC) Superfamily	binding	lipoprotein
LAC1533_RS00100	The ATP-binding Cassette (ABC) Superfamily	membrane
LAC1533_RS00110	The ATP-binding Cassette (ABC) Superfamily	binding	daunorubicin
LAC1533_RS00150	The ATP-binding Cassette (ABC) Superfamily	binding	phosphonates
LAC1533_RS00155	The ATP-binding Cassette (ABC) Superfamily	binding	phosphonate
LAC1533_RS00160	The ATP-binding Cassette (ABC) Superfamily	membrane	phosphonate
LAC1533_RS00165	The ATP-binding Cassette (ABC) Superfamily	membrane	phosphonate
LAC1533_RS00195	Sugar Specific PTS	EnzymeIIA	fructose
LAC1533_RS00200	Sugar Specific PTS	EnzymeIIB	galactitol
LAC1533_RS00205	Sugar Specific PTS	EnzymeIIC	galactitol
LAC1533_RS00260	Sugar Specific PTS	EnzymeIIA	cellobiose
LAC1533_RS00270	Sugar Specific PTS	EnzymeIIABC	cellobiose
LAC1533_RS00285	Sugar Specific PTS	EnzymeIIBC	cellobiose
LAC1533_RS00350	The Divalent Anion:Na+ Symporter (DASS) Family		sodium ion:dicarboxylate/sulfate
LAC1533_RS00375	The Major Facilitator Superfamily (MFS)		multidrug efflux
LAC1533_RS00380	The Major Facilitator Superfamily (MFS)		multidrug efflux
LAC1533_RS00450	The ATP-binding Cassette (ABC) Superfamily	membrane	amino aicd (glutamine/glutamate/aspartate?)
LAC1533_RS00455	The ATP-binding Cassette (ABC) Superfamily	binding	phosphate
LAC1533_RS00460	The ATP-binding Cassette (ABC) Superfamily	binding protein	amino acid (glutamine/glutamate/aspartate?)
LAC1533_RS00475	The ATP-binding Cassette (ABC) Superfamily	binding	heme
LAC1533_RS00480	The ATP-binding Cassette (ABC) Superfamily	membrane	cobalamin/Fe3+-siderophores
LAC1533_RS00485	The ATP-binding Cassette (ABC) Superfamily	binding	phosphonate
LAC1533_RS00500	The Major Facilitator Superfamily (MFS)		multidrug efflux
LAC1533_RS00560	The Auxin Efflux Carrier (AEC) Family
LAC1533_RS00665	The ATP-binding Cassette (ABC) Superfamily	binding	zinc
LAC1533_RS00700	The Threonine/Serine Exporter (ThrE) Family
LAC1533_RS00705	The Concentrative Nucleoside Transporter (CNT) Family		sodium ion:nucleoside symporter
LAC1533_RS00710	The Nucleobase:Cation Symporter-2 (NCS2) Family		xanthine/uracil
LAC1533_RS00750	The ATP-binding Cassette (ABC) Superfamily	binding protein	oligopeptide
LAC1533_RS00780	The Amino Acid-Polyamine-Organocation (APC) Family		amino acid
LAC1533_RS00845	The ATP-binding Cassette (ABC) Superfamily	membrane	multidrug
LAC1533_RS00850	The ATP-binding Cassette (ABC) Superfamily	ABC	multidrug
LAC1533_RS00880	The Major Intrinsic Protein (MIP) Family		glycerol uptake
LAC1533_RS00890	Sugar Specific PTS	EnzymeIIC	cellobiose
LAC1533_RS00915	Sugar Specific PTS	EnzymeIIC	cellobiose
LAC1533_RS00990	The ATP-binding Cassette (ABC) Superfamily	binding protein	amino acid (glutamine/glutamate/aspartate?)
LAC1533_RS00995	The ATP-binding Cassette (ABC) Superfamily	membrane	amino aicd (glutamine/glutamate/aspartate?)
LAC1533_RS01010	The Zinc (Zn2+)-Iron (Fe2+) Permease (ZIP) Family		zinc ion
LAC1533_RS01060	The Solute:Sodium Symporter (SSS) Family		sodium ion:proline symporter
LAC1533_RS01160	The Threonine/Serine Exporter (ThrE) Family
LAC1533_RS01210	The Major Facilitator Superfamily (MFS)		multidrug efflux (EmrB/QacA subfamily)
LAC1533_RS01230	The Amino Acid-Polyamine-Organocation (APC) Family		amino acid
LAC1533_RS01250	The ATP-binding Cassette (ABC) Superfamily	binding	glycine betaine
LAC1533_RS01255	The ATP-binding Cassette (ABC) Superfamily	membrane	glycine betaine/L-proline
LAC1533_RS01260	The ATP-binding Cassette (ABC) Superfamily	binding	glycine betaine
LAC1533_RS01290	The CorA Metal Ion Transporter (MIT) Family		magnesium/cobalt ion
LAC1533_RS01335	The Riboflavin Transporter (RFT) Family		riboflavin uptake
LAC1533_RS01370	The SdpC (Peptide-Antibiotic Killer Factor) Immunity Protein, SdpI (SdpI) Family		protein export
LAC1533_RS01500	The ATP-binding Cassette (ABC) Superfamily	binding	glycine betaine
LAC1533_RS01505	The ATP-binding Cassette (ABC) Superfamily	binding	D-methionine
LAC1533_RS01510	The ATP-binding Cassette (ABC) Superfamily	membrane	dipeptide/oligopeptide
LAC1533_RS01515	The ATP-binding Cassette (ABC) Superfamily	membrane	dipeptide/oligopeptide
LAC1533_RS01520	The ATP-binding Cassette (ABC) Superfamily	binding protein	dipeptide/oligopeptide
LAC1533_RS01530	The ATP-binding Cassette (ABC) Superfamily	ABC+ membrane	multidrug
LAC1533_RS01535	The ATP-binding Cassette (ABC) Superfamily	binding	lipid A
LAC1533_RS01580	The Betaine/Carnitine/Choline Transporter (BCCT) Family		glycine betaine/carnitine/choline
LAC1533_RS01595	The Major Facilitator Superfamily (MFS)		multidrug efflux
LAC1533_RS01655	The ATP-binding Cassette (ABC) Superfamily	binding protein	oligopeptide
LAC1533_RS01670	The Auxin Efflux Carrier (AEC) Family
LAC1533_RS01675	The Auxin Efflux Carrier (AEC) Family
LAC1533_RS01755	The ATP-binding Cassette (ABC) Superfamily	binding	lipid A
LAC1533_RS01760	The ATP-binding Cassette (ABC) Superfamily	binding	lipid A
LAC1533_RS01775	The Major Facilitator Superfamily (MFS)		multidrug efflux (EmrB/QacA subfamily)
LAC1533_RS01825	The Autoinducer-2 Exporter (AI-2E) Family (Formerly the PerM Family, TC #9.B.22)		Autoinducer-2 export
LAC1533_RS01840	The K+ Transporter (Trk) Family		potassium ion uptake
LAC1533_RS01875	The ATP-binding Cassette (ABC) Superfamily	binding	daunorubicin
LAC1533_RS01890	The ATP-binding Cassette (ABC) Superfamily	ABC	sugar
LAC1533_RS01895	The ATP-binding Cassette (ABC) Superfamily	membrane	sugar
LAC1533_RS01900	The ATP-binding Cassette (ABC) Superfamily	membrane	sugar
LAC1533_RS01940	The Major Facilitator Superfamily (MFS)		multidrug efflux (EmrB/QacA subfamily)
LAC1533_RS01965	The ATP-binding Cassette (ABC) Superfamily	binding protein	oligopeptide
LAC1533_RS01985	The ATP-binding Cassette (ABC) Superfamily	binding	lipoprotein
LAC1533_RS01990	The Amino Acid-Polyamine-Organocation (APC) Family		amino acid
LAC1533_RS02025	The Formate-Nitrite Transporter (FNT) Family		formate/nitrite
LAC1533_RS02030	The ATP-binding Cassette (ABC) Superfamily	membrane	efflux (antimicrobial peptide?)
LAC1533_RS02060	Sugar Specific PTS	EnzymeIIA	mannose/fructose
LAC1533_RS02065	Sugar Specific PTS	EnzymeIIB	mannose/fructose
LAC1533_RS02070	Sugar Specific PTS	EnzymeIIC	mannose/fructose
LAC1533_RS02140	The P-type ATPase (P-ATPase) Superfamily		calcium ion/manganese ion
LAC1533_RS02160	The NhaC Na+:H+ Antiporter (NhaC) Family		sodium ion:proton antiporter
LAC1533_RS02195	The ATP-binding Cassette (ABC) Superfamily	binding protein	sugar
LAC1533_RS02200	The ATP-binding Cassette (ABC) Superfamily	membrane	sugar
LAC1533_RS02205	The ATP-binding Cassette (ABC) Superfamily	membrane	sugar
LAC1533_RS02215	The ATP-binding Cassette (ABC) Superfamily	binding	polyamine
LAC1533_RS02265	The Cation Diffusion Facilitator (CDF) Family		cation efflux
LAC1533_RS02295	Sugar Specific PTS	EnzymeIIABC	glucose
LAC1533_RS02300	Sugar Specific PTS	EnzymeIIABC	glucose/maltose/N-acetylglucosamine
LAC1533_RS02315	The Major Facilitator Superfamily (MFS)		multidrug efflux
LAC1533_RS02320	The P-type ATPase (P-ATPase) Superfamily		copper ion
LAC1533_RS02370	The ATP-binding Cassette (ABC) Superfamily	binding protein	oligopeptide
LAC1533_RS02395	Sugar Specific PTS	EnzymeIIB	mannose/fructose
LAC1533_RS02400	Sugar Specific PTS	EnzymeIIAB	mannose/fructose
LAC1533_RS02405	Sugar Specific PTS	EnzymeIIC	mannose/fructose
LAC1533_RS02410	Sugar Specific PTS	EnzymeIID	mannose/fructose
LAC1533_RS02480	The ATP-binding Cassette (ABC) Superfamily	membrane	manganese/zinc ion
LAC1533_RS02485	The ATP-binding Cassette (ABC) Superfamily	binding	phosphonate
LAC1533_RS02555	The Gluconate:H+ Symporter (GntP) Family		gluconate
LAC1533_RS02580	The Major Facilitator Superfamily (MFS)		metabolite
LAC1533_RS02595	The ATP-binding Cassette (ABC) Superfamily	binding	phosphonates
LAC1533_RS02640	The P-type ATPase (P-ATPase) Superfamily		calcium ion/manganese ion
LAC1533_RS02645	The ATP-binding Cassette (ABC) Superfamily	binding	heme
LAC1533_RS02680	Sugar Specific PTS	EnzymeIIABC	glucose/maltose/N-acetylglucosamine
LAC1533_RS02685	The ATP-binding Cassette (ABC) Superfamily	binding	D-methionine
LAC1533_RS02690	The ATP-binding Cassette (ABC) Superfamily	membrane	D-methionine
LAC1533_RS02695	The ATP-binding Cassette (ABC) Superfamily	binding	methionine
LAC1533_RS02700	The HlyC/CorC (HCC) Family		hemolysin C (HlyC) homolog
LAC1533_RS02745	The Threonine/Serine Exporter (ThrE) Family
LAC1533_RS02785	The Mg2+ Transporter-E (MgtE) Family		magnesium ion
LAC1533_RS02790	The Large Conductance Mechanosensitive Ion Channel (MscL) Family		large-conductance mechanosensitive ion channel
LAC1533_RS02845	The Autoinducer-2 Exporter (AI-2E) Family (Formerly the PerM Family, TC #9.B.22)		Autoinducer-2 export
LAC1533_RS02925	The Major Intrinsic Protein (MIP) Family		glycerol uptake
LAC1533_RS02935	The P-type ATPase (P-ATPase) Superfamily		zinc/cadmium/cobalt ion
LAC1533_RS02980	The Major Facilitator Superfamily (MFS)		multidrug efflux
LAC1533_RS03070	The C4-dicarboxylate Uptake C (DcuC) Family		C4-dicarboxylate
LAC1533_RS03130	The ATP-binding Cassette (ABC) Superfamily	binding	daunorubicin
LAC1533_RS03135	The ATP-binding Cassette (ABC) Superfamily	membrane	multidrug
LAC1533_RS03220	The ATP-binding Cassette (ABC) Superfamily	membrane	cobalt ion
LAC1533_RS03250	The Glycoside-Pentoside-Hexuronide (GPH):Cation Symporter Family		multidrug efflux
LAC1533_RS03305	The ATP-binding Cassette (ABC) Superfamily	ABC+ membrane	CydC/CydD homolog
LAC1533_RS03310	The ATP-binding Cassette (ABC) Superfamily	binding	lipid A
LAC1533_RS03345	The Major Facilitator Superfamily (MFS)		multidrug efflux
LAC1533_RS03380	The ATP-binding Cassette (ABC) Superfamily	binding	glycine betaine
LAC1533_RS03385	The ATP-binding Cassette (ABC) Superfamily	membrane	glycine betaine/L-proline/carnitine/choline
LAC1533_RS03390	The ATP-binding Cassette (ABC) Superfamily	binding	glycine betaine
LAC1533_RS03395	The ATP-binding Cassette (ABC) Superfamily	membrane	glycine betaine/L-proline/carnitine/choline
LAC1533_RS03420	The Solute:Sodium Symporter (SSS) Family		sodium ion:proline symporter
LAC1533_RS03430	The Branched Chain Amino Acid Exporter (LIV-E) Family	AzlC	branched-chain amino acid efflux (AzlC)
LAC1533_RS03450	The P-type ATPase (P-ATPase) Superfamily
LAC1533_RS03510	The Amino Acid-Polyamine-Organocation (APC) Family		amino acid
LAC1533_RS03580	The ATP-binding Cassette (ABC) Superfamily	binding protein	amino acid (glutamine/glutamate/aspartate)
LAC1533_RS03740	The Nucleobase:Cation Symporter-2 (NCS2) Family		xanthine/uracil
LAC1533_RS03840	The Multidrug/Oligosaccharidyl-lipid/Polysaccharide (MOP) Flippase Superfamily	PST	polysaccharide export
LAC1533_RS03920	The Proton-dependent Oligopeptide Transporter (POT) Family		proton:dipeptide/tripeptide symporter
LAC1533_RS04065	The ATP-binding Cassette (ABC) Superfamily	binding	heme
LAC1533_RS04100	The Amino Acid-Polyamine-Organocation (APC) Family		amino acid
LAC1533_RS04140	The ATP-binding Cassette (ABC) Superfamily	binding	phosphonate
LAC1533_RS04145	The ATP-binding Cassette (ABC) Superfamily	membrane	cell division
LAC1533_RS04160	The Solute:Sodium Symporter (SSS) Family		sodium ion:proline symporter
LAC1533_RS04400	The ATP-binding Cassette (ABC) Superfamily	membrane	phosphate
LAC1533_RS04405	The ATP-binding Cassette (ABC) Superfamily	membrane	phosphate
LAC1533_RS04410	The ATP-binding Cassette (ABC) Superfamily	binding	phosphate
LAC1533_RS04415	The ATP-binding Cassette (ABC) Superfamily	binding	phosphate
LAC1533_RS04505	The Small Conductance Mechanosensitive Ion Channel (MscS) Family		small-conductance mechanosensitive ion channel
LAC1533_RS04755	The Multidrug/Oligosaccharidyl-lipid/Polysaccharide (MOP) Flippase Superfamily	PST	polysaccharide export
LAC1533_RS04890	The Multidrug/Oligosaccharidyl-lipid/Polysaccharide (MOP) Flippase Superfamily	MATE	multidrug efflux
LAC1533_RS04950	The ATP-binding Cassette (ABC) Superfamily	binding	daunorubicin
LAC1533_RS04955	The ATP-binding Cassette (ABC) Superfamily	membrane	multidrug/exoprotein (EcsBA homolog)
LAC1533_RS05105	The ATP-binding Cassette (ABC) Superfamily	binding	phosphate
LAC1533_RS06215	The ATP-binding Cassette (ABC) Superfamily	binding	heme
LAC1533_RS06310	The Type IV (Conjugal DNA-Protein Transfer or VirB) Secretory Pathway (IVSP) Family
LAC1533_RS06410	The Nucleobase:Cation Symporter-2 (NCS2) Family		xanthine/uracil
LAC1533_RS06760	The Cytochrome Oxidase Biogenesis (Oxa1) Family		60 KD inner membrane protein OxaA homolog
LAC1533_RS06840	The Bacterial Competence-related DNA Transformation Transporter (DNA-T) Family
LAC1533_RS06850	The Bacterial Competence-related DNA Transformation Transporter (DNA-T) Family
LAC1533_RS07020	The YggT or Fanciful K+ Uptake-B (FkuB; YggT) Family		potassium ion uptake
LAC1533_RS07210	The Amino Acid-Polyamine-Organocation (APC) Family		amino acid
LAC1533_RS07370	The Type IV (Conjugal DNA-Protein Transfer or VirB) Secretory Pathway (IVSP) Family
LAC1533_RS07435	The ATP-binding Cassette (ABC) Superfamily	membrane	(Fe-S assembly/SufBCD system)
LAC1533_RS07450	The ATP-binding Cassette (ABC) Superfamily	membrane	(Fe-S assembly/SufBCD system)
LAC1533_RS07455	The ATP-binding Cassette (ABC) Superfamily	ABC	(Fe-S assembly/SufBCD system)
LAC1533_RS07500	The H+- or Na+-translocating F-type, V-type and A-type ATPase (F-ATPase) Superfamily		protons
LAC1533_RS07505	The H+- or Na+-translocating F-type, V-type and A-type ATPase (F-ATPase) Superfamily		protons
LAC1533_RS07510	The H+- or Na+-translocating F-type, V-type and A-type ATPase (F-ATPase) Superfamily		protons
LAC1533_RS07515	The H+- or Na+-translocating F-type, V-type and A-type ATPase (F-ATPase) Superfamily		protons
LAC1533_RS07520	The H+- or Na+-translocating F-type, V-type and A-type ATPase (F-ATPase) Superfamily		protons
LAC1533_RS07525	The H+- or Na+-translocating F-type, V-type and A-type ATPase (F-ATPase) Superfamily		protons
LAC1533_RS07530	The H+- or Na+-translocating F-type, V-type and A-type ATPase (F-ATPase) Superfamily		protons
LAC1533_RS07535	The H+- or Na+-translocating F-type, V-type and A-type ATPase (F-ATPase) Superfamily		protons
LAC1533_RS07610	The ATP-binding Cassette (ABC) Superfamily	binding	phosphate
LAC1533_RS07940	Sugar Specific PTS	EnzymeIIA	glucitol/sorbitol
LAC1533_RS07985	The Mg2+ Transporter-E (MgtE) Family		magnesium ion
LAC1533_RS08170	General PTS	EnzymeI
LAC1533_RS08175	General PTS	HPr
LAC1533_RS08205	The HlyC/CorC (HCC) Family		hemolysin C (HlyC) homolog
LAC1533_RS08210	The ATP-binding Cassette (ABC) Superfamily	binding	daunorubicin
LAC1533_RS08385	Sugar Specific PTS	EnzymeIIC	galactitol
LAC1533_RS08395	Sugar Specific PTS	EnzymeIIA	fructose
LAC1533_RS08620	The Major Facilitator Superfamily (MFS)		multidrug efflux (EmrB/QacA subfamily)
LAC1533_RS08685	The Sulfate Permease (SulP) Family		sulfate
LAC1533_RS08810	The Auxin Efflux Carrier (AEC) Family
LAC1533_RS08875	The ATP-binding Cassette (ABC) Superfamily	membrane	cobalt ion
LAC1533_RS08880	The ATP-binding Cassette (ABC) Superfamily	binding	cobalt
LAC1533_RS08885	The ATP-binding Cassette (ABC) Superfamily	binding	cobalt
LAC1533_RS09375	The Monovalent Cation:Proton Antiporter-2 (CPA2) Family		potassium/sodium ion:proton antiporter
LAC1533_RS09415	The ATP-binding Cassette (ABC) Superfamily	binding	glycine betaine
LAC1533_RS09420	The ATP-binding Cassette (ABC) Superfamily	binding	glycine betaine
LAC1533_RS09425	The ATP-binding Cassette (ABC) Superfamily	membrane	dipeptide/oligopeptide
LAC1533_RS09430	The ATP-binding Cassette (ABC) Superfamily	membrane	dipeptide/oligopeptide
LAC1533_RS09435	The ATP-binding Cassette (ABC) Superfamily	binding protein	oligopeptide
LAC1533_RS09455	The ATP-binding Cassette (ABC) Superfamily	membrane	amino aicd (glutamine/glutamate/aspartate)
LAC1533_RS09460	The ATP-binding Cassette (ABC) Superfamily	membrane	amino aicd (glutamine/glutamate/aspartate)
LAC1533_RS09465	The ATP-binding Cassette (ABC) Superfamily	binding protein	amino aicd (glutamine/glutamate/aspartate)
LAC1533_RS09470	The ATP-binding Cassette (ABC) Superfamily	binding	phosphate
LAC1533_RS09500	The Amino Acid-Polyamine-Organocation (APC) Family		amino acid
LAC1533_RS09515	The Riboflavin Transporter (RFT) Family		riboflavin uptake
LAC1533_RS09525	The ATP-binding Cassette (ABC) Superfamily	binding	methionine
LAC1533_RS09535	The ATP-binding Cassette (ABC) Superfamily	binding	D-methionine
LAC1533_RS09575	The ATP-binding Cassette (ABC) Superfamily	membrane	sugar
LAC1533_RS09580	The ATP-binding Cassette (ABC) Superfamily	binding protein	sugar
LAC1533_RS09585	The ATP-binding Cassette (ABC) Superfamily	binding	polyamine
LAC1533_RS09715	The ATP-binding Cassette (ABC) Superfamily	binding	phosphonate
LAC1533_RS09735	The Type III (Virulence-related) Secretory Pathway (IIISP) Family
LAC1533_RS09740	The Type III (Virulence-related) Secretory Pathway (IIISP) Family
LAC1533_RS09745	The Type III (Virulence-related) Secretory Pathway (IIISP) Family
LAC1533_RS09750	The Type III (Virulence-related) Secretory Pathway (IIISP) Family
LAC1533_RS09755	The Type III (Virulence-related) Secretory Pathway (IIISP) Family
LAC1533_RS09810	The Type III (Virulence-related) Secretory Pathway (IIISP) Family
LAC1533_RS09835	The OmpA-OmpF Porin (OOP) Family
LAC1533_RS09840	The H+- or Na+-translocating Bacterial Flagellar Motor 1ExbBD Outer Membrane Transport Energizer (Mo
LAC1533_RS09935	Sugar Specific PTS	EnzymeIIB	fructose
LAC1533_RS09940	Sugar Specific PTS	EnzymeIIA	fructose
LAC1533_RS09950	Sugar Specific PTS	EnzymeIIA	fructose
LAC1533_RS09995	The Resistance to Homoserine/Threonine (RhtB) Family		tellurium ion efflux
LAC1533_RS10035	The Major Facilitator Superfamily (MFS)		multidrug efflux
LAC1533_RS10040	The Major Facilitator Superfamily (MFS)		multidrug efflux
LAC1533_RS10110	Sugar Specific PTS	EnzymeIIC	galactitol
LAC1533_RS10115	Sugar Specific PTS	EnzymeIIB	galactitol
LAC1533_RS10120	Sugar Specific PTS	EnzymeIIA	fructose
LAC1533_RS10220	Sugar Specific PTS	EnzymeIIABC	cellobiose
LAC1533_RS10265	The P-type ATPase (P-ATPase) Superfamily		zinc/cadmium/cobalt ion
LAC1533_RS10335	The Multidrug/Oligosaccharidyl-lipid/Polysaccharide (MOP) Flippase Superfamily	PST	polysaccharide export
LAC1533_RS10510	Sugar Specific PTS	EnzymeIIABC	fructose
LAC1533_RS10560	The Monovalent Cation:Proton Antiporter-2 (CPA2) Family		potassium/sodium ion:proton antiporter
LAC1533_RS10605	The Dicarboxylate/Amino Acid:Cation (Na+ or H+) Symporter (DAACS) Family		sodium ion:serine/threonine symporter
LAC1533_RS10685	The ATP-binding Cassette (ABC) Superfamily	membrane	amino aicd (glutamine/glutamate/aspartate)
LAC1533_RS10705	The Major Facilitator Superfamily (MFS)		multidrug efflux (EmrB/QacA subfamily)
LAC1533_RS10805	The ATP-binding Cassette (ABC) Superfamily	binding protein
LAC1533_RS10810	The ATP-binding Cassette (ABC) Superfamily	membrane
LAC1533_RS10815	The ATP-binding Cassette (ABC) Superfamily	binding	phosphonate
LAC1533_RS10865	The Biotin Uptake Transporter (BUT) Family
LAC1533_RS10870	The ATP-binding Cassette (ABC) Superfamily	membrane	cobalt ion
LAC1533_RS10875	The ATP-binding Cassette (ABC) Superfamily	binding	cobalt
LAC1533_RS10880	The ATP-binding Cassette (ABC) Superfamily	membrane
LAC1533_RS10895	The Major Facilitator Superfamily (MFS)		multidrug efflux
LAC1533_RS10935	The ATP-binding Cassette (ABC) Superfamily	membrane	amino aicd (glutamine/glutamate/aspartate)
LAC1533_RS10940	The ATP-binding Cassette (ABC) Superfamily	binding	sulfate
LAC1533_RS10945	The ATP-binding Cassette (ABC) Superfamily	binding protein	amino acid (glutamine/glutamate/aspartate)
LAC1533_RS11000	The Drug/Metabolite Transporter (DMT) Superfamily	GRP	glucose uptake (GRP subfamily)
LAC1533_RS11065	The P-type ATPase (P-ATPase) Superfamily		copper ion
LAC1533_RS11150	The Metal Ion (Mn2+-iron) Transporter (Nramp) Family		manganese/iron ion
LAC1533_RS11235	The ATP-binding Cassette (ABC) Superfamily	binding	lipoprotein
LAC1533_RS11250	The Amino Acid-Polyamine-Organocation (APC) Family		arginine:ornithine antiporter
LAC1533_RS11295	The Amino Acid-Polyamine-Organocation (APC) Family		amino acid
LAC1533_RS11320	Sugar Specific PTS	EnzymeIIABC	glucose
LAC1533_RS11345	Sugar Specific PTS	EnzymeIIABC	glucose/maltose/N-acetylglucosamine
LAC1533_RS11380	Sugar Specific PTS	EnzymeIIA	mannitol/fructose
LAC1533_RS11385	Sugar Specific PTS	EnzymeIIABC	mannitol
LAC1533_RS11395	Sugar Specific PTS	EnzymeIID	mannose/fructose
LAC1533_RS11400	Sugar Specific PTS	EnzymeIIC	mannose/fructose
LAC1533_RS11405	Sugar Specific PTS	EnzymeIIB	mannose/fructose
LAC1533_RS11415	Sugar Specific PTS	EnzymeIIA	mannose/fructose
LAC1533_RS11490	The ATP-binding Cassette (ABC) Superfamily	binding	phosphate
LAC1533_RS11525	The Major Facilitator Superfamily (MFS)		multidrug efflux (EmrB/QacA subfamily)
LAC1533_RS11545	The ATP-binding Cassette (ABC) Superfamily	binding	glycine betaine
LAC1533_RS11550	The ATP-binding Cassette (ABC) Superfamily	membrane	glycine betaine/L-proline
LAC1533_RS11555	The ATP-binding Cassette (ABC) Superfamily	binding	glycine betaine
LAC1533_RS11565	Sugar Specific PTS	EnzymeIIC	cellobiose
LAC1533_RS11615	The Nucleobase:Cation Symporter-2 (NCS2) Family		xanthine/uracil
LAC1533_RS11630	The Dicarboxylate/Amino Acid:Cation (Na+ or H+) Symporter (DAACS) Family		proton/sodium ion:glutamate/aspartate symporter
LAC1533_RS11670	Sugar Specific PTS	EnzymeIIA	cellobiose
LAC1533_RS11675	Sugar Specific PTS	EnzymeIIB	cellobiose
LAC1533_RS11710	The Multidrug/Oligosaccharidyl-lipid/Polysaccharide (MOP) Flippase Superfamily	PST	polysaccharide export
LAC1533_RS11825	The ATP-binding Cassette (ABC) Superfamily	binding	heme
LAC1533_RS11850	The ATP-binding Cassette (ABC) Superfamily	binding	glycine betaine
LAC1533_RS11855	The ATP-binding Cassette (ABC) Superfamily	binding	glycine betaine
LAC1533_RS11870	The Metal Ion (Mn2+-iron) Transporter (Nramp) Family		manganese/iron ion
LAC1533_RS11885	The Gluconate:H+ Symporter (GntP) Family		gluconate
LAC1533_RS11920	The Major Facilitator Superfamily (MFS)		multidrug efflux (EmrB/QacA subfamily)
LAC1533_RS11950	The Amino Acid-Polyamine-Organocation (APC) Family		glutamate:GABA antiporter
LAC1533_RS11990	The CorA Metal Ion Transporter (MIT) Family		magnesium/cobalt ion
LAC1533_RS12010	The Amino Acid-Polyamine-Organocation (APC) Family		GABA
LAC1533_RS12015	The ATP-binding Cassette (ABC) Superfamily	binding	phosphonate
LAC1533_RS12020	The ATP-binding Cassette (ABC) Superfamily	membrane	cobalamin/Fe3+-siderophores
LAC1533_RS12025	The ATP-binding Cassette (ABC) Superfamily	membrane	cobalamin/Fe3+-siderophores
LAC1533_RS12030	The ATP-binding Cassette (ABC) Superfamily	binding	iron-hydroxamate
LAC1533_RS12045	The Biotin Uptake Transporter (BUT) Family		biotin uptake
LAC1533_RS12060	The Major Facilitator Superfamily (MFS)		multidrug efflux
LAC1533_RS12095	The Multidrug/Oligosaccharidyl-lipid/Polysaccharide (MOP) Flippase Superfamily	PST	polysaccharide export
LAC1533_RS12120	The ATP-binding Cassette (ABC) Superfamily	membrane
LAC1533_RS12125	The ATP-binding Cassette (ABC) Superfamily	binding	glycine betaine
LAC1533_RS12205	The Metal Ion (Mn2+-iron) Transporter (Nramp) Family		manganese/iron ion
LAC1533_RS12245	The Major Facilitator Superfamily (MFS)		multidrug efflux
LAC1533_RS12260	The Cytochrome Oxidase Biogenesis (Oxa1) Family		60 KD inner membrane protein OxaA homolog
pLAC2
locus_tag	Transporter Family	Subfamily	Substrate/Function
PLAC2_P29	Sugar Specific PTS	EnzymeIICD	mannose/fructose
PLAC2_P30	Sugar Specific PTS	EnzymeIIA	mannose/fructose
PLAC2_P31	Sugar Specific PTS	EnzymeIIB	mannose/fructose
PLAC2_P43	The Resistance-Nodulation-Cell Division (RND) Superfamily	HAE2	multidrug/solvent efflux (MmpL homolog/HAE2 subfamily)
PLAC2_P49	The Monovalent Cation:Proton Antiporter-2 (CPA2) Family		potassium/sodium ion:proton antiporter
PLAC2_P50	The P-type ATPase (P-ATPase) Superfamily		calcium ion
