# Supplementary material for: Comparative Genomics of Lactobacillus acidipiscis ACA-DC 1533 Isolated From Traditional Greek Kopanisti Cheese Against Species Within the Lactobacillus salivarius Clade
Source: Front Microbiol. 2018 Jun 11;9:1244. doi: 10.3389/fmicb.2018.01244 (PMC6004923; doi:10.3389/fmicb.2018.01244)
Supplement: TABLE S11 — Putative enzymes involved in carbohydrate metabolism of L. acidipiscis ACA-DC 1533, L. salivarius UCC118, and L. ruminis ATCC 27782 chromosomes. [file Table_11.xlsx]

## Sheet: Supplementary table S11
Supplementary table S11. Putative enzymes involved in carbohydrate metabolism of L. acidipiscis ACA-DC 1533, L. salivarius UCC118 and L. ruminis ATCC 27782 genomes.
Glycoside Hydrolases	Lactobacillus acidipiscis ACA-DC 1533	Lactobacillus salivarius UCC118	Lactobacillus ruminis ATCC27782
Enzyme family	No. of enzymes*
GH1	5	0	4
GH2	0	1	0
GH3	0	1	1
GH4	2	1	0
GH9	0	1	1
GH13	7	6	6
GH20	2	3	3
GH23	1	0	0
GH25	4	4	2
GH29	1	1	0
GH31	4	1	2
GH32	0	1	1
GH35	1	0	0
GH36	1	1	0
GH38	1	0	0
GH46	1	0	0
GH65	1	1	1
GH70	1	0	0
GH73	2	2	2
GH76	1	0	0
GH109	2	2	3
GH126	0	1	0
Total	37	27	26
Glycosyl Transferases	Lactobacillus acidipiscis ACA-DC 1533	Lactobacillus salivarius UCC118	Lactobacillus ruminis ATCC27782
Enzyme family	No. of enzymes
GT2	5	9	11
GT4	6	13	2
GT5	0	1	1
GT8	5	0	1
GT14	0	1	2
GT26	1	1	1
GT28	1	1	1
GT32	1	2	0
GT35	0	1	0
GT51	2	2	1
Total	21	31	20
Carbohydrate Esterases	Lactobacillus acidipiscis ACA-DC 1533	Lactobacillus salivarius UCC118	Lactobacillus ruminis ATCC27782
Enzyme family	No. of enzymes
CE1	6	2	4
CE3	1	0	1
CE4	0	1	1
CE9	2	1	1
CE10	3	1	4
CE12	1	2	0
Total	13	7	11
Carbohydrate-Binding Modules	Lactobacillus acidipiscis ACA-DC 1533	Lactobacillus salivarius UCC118	Lactobacillus ruminis ATCC27782
Enzyme family	No. of enzymes
CBM34	2	3	3
CBM48	0	1	1
CBM50	12	9	7
Total	14	13	11
*To identify enzymes involved in carbohydrate metabolism we used E-value < 1e − 3 as the cutoff for alignments shorter than 80 amino acids and E-value < 1e − 5 for alignments longer than 80 amino acids according to the instructions in the dbCAN cite.
