# Supplementary material for: Comparative Genomics of Lactobacillus acidipiscis ACA-DC 1533 Isolated From Traditional Greek Kopanisti Cheese Against Species Within the Lactobacillus salivarius Clade
Source: Front Microbiol. 2018 Jun 11;9:1244. doi: 10.3389/fmicb.2018.01244 (PMC6004923; doi:10.3389/fmicb.2018.01244)
Supplement: TABLE S12 — Acid production by L. acidipiscis ACA-DC 1533 using API 50CHL stripes. [file Table_12.xlsx]

## Sheet: Supplemetnaty table S12
Supplemetnaty table S12. Acid production by L. acidipiscis ACA-DC 1533 using API 50CHL stripes.
Substrate	Abbrev.	Values
Negative control		-
Glycerol	GLY	-
Erythritol	ERY	-
D-Arabinose	DARA	-
L-Arabinose	LARA	+
D-Ribose	RIB	+
D-Xylose	DXYL	-
L-Xylose	LXYL	-
D-adonitol	ADO	-
Methyl-βD-Xylopyranoside	MDX	-
D-Galactose	GAL	+
D-Glucose	GLU	+
D-Fructose	FRU	+
D-Mannose	MNE	+
L-Sorbose	SBE	-
L-Rhamnose	RHA	-
Dulcitol	DUL	-
Inositol	INO	-
D-Mannitol	MAN	+
D-Sorbitol	SOR	-
Methyl-αD-mannopyranoside	MDM	-
Methyl-αD-glucopyranoside	MDG	-
N-acetyl-glucosamine	NAG	+
Amygdalin	AMY	+
Arbutin	ARB	-
Esculin	ESC	+
Salicin	SAL	-
D-Cellobiose	CEL	+
D-Maltose	MAL	+
D-Lactose	LAC	+
D-Melibiose	MEL	-
D-Saccharose	SAC	-
D-Trehalose	TRE	+
Inulin	INU	-
D-Melezitose	MLZ	-
D-Raffinose	RAF	-
Amidon (starch)	AMD	-
Glycogen	GLYG	-
Xylitol	XLT	-
β-gentiobiose	GEN	+
D-Tyranose	TUR	-
D-Lyxose	LYX	-
D-Tagatose	TAG	-
D-Fucose	DFUC	-
L-Fucose	LFUC	-
D-Arabitol	DARL	-
L-Arabitol	LARL	-
Gluconate	GNT	-
2-ketogluconate	2KG	-
5-ketogluconate	5KG	-
