# Supplementary material for: Comparative Genomics of Lactobacillus acidipiscis ACA-DC 1533 Isolated From Traditional Greek Kopanisti Cheese Against Species Within the Lactobacillus salivarius Clade
Source: Front Microbiol. 2018 Jun 11;9:1244. doi: 10.3389/fmicb.2018.01244 (PMC6004923; doi:10.3389/fmicb.2018.01244)
Supplement: TABLE S13 — The proteolytic system of L. acidipiscis, L. salivarius, and L. ruminis chromosomes and/or genomes. [file Table_13.xlsx]

## Sheet: Supplementary table S13
Supplementary table S13. The proteolytic system of L. acidipiscis, L. salivarius and L. ruminis chromosomes and/or genomes.
Description	Gene	Lactobacillus acidipiscis ACA-DC 1533	Lactobacillus acidipiscis KCTC 13900	Lactobacillus acidipiscis JCM 10692T	Lactobacillus salivarius UCC118	Lactobacillus ruminis ATCC 27782
Cell-wall bound proteinase	prtP	-	-	-	-	-
Oligopeptide ABC transporter, substrate-binding protein	oppA	LAC1533_RS01520	-	Lacidipiscis_RS07750	-	LRC_RS09070
Oligopeptide ABC transporter, permease protein	oppB	LAC1533_RS01515	-	Lacidipiscis_RS07745	-	LRC_RS09075
Oligopeptide ABC transporter, permease protein	oppC	LAC1533_RS01510	-	Lacidipiscis_RS07740	-	LRC_RS09080
Oligopeptide ABC transporter, ATP-binding protein	oppD	LAC1533_RS01505	-	Lacidipiscis_RS07735	-	LRC_RS09085
Oligopeptide ABC transporter, ATP-binding protein	oppF	LAC1533_RS01500	-	Lacidipiscis_RS07730	-	LRC_RS09090
Di/tripeptide ABC transporter, substrate-binding protein	dppA/P	LAC1533_RS09435	GSS_RS08270	Lacidipiscis_RS09065	LSL_1699	LRC_RS00985
Di/tripeptide ABC transporter, permease protein	dppB	LAC1533_RS09430	GSS_RS08275	Lacidipiscis_RS09060	LSL_1698	LRC_RS00990
Di/tripeptide ABC transporter, permease protein	dppC	LAC1533_RS09425	GSS_RS08280	Lacidipiscis_RS09055	LSL_1697	LRC_RS00995
Di/tripeptide ABC transporter, ATP-binding protein	dppD	LAC1533_RS09420	-	Lacidipiscis_RS09050	LSL_1696	LRC_RS01000
Di/tripeptide ABC transporter, ATP-binding protein	dppF	LAC1533_RS09415	GSS_RS08295	Lacidipiscis_RS09045	LSL_1695	LRC_RS01005
Di-/tripeptide transporter	dtpT	LAC1533_RS03920	GSS_RS07250	Lacidipiscis_RS00675	LSL_1265	LRC_RS01990
Cysteine aminopeptidase C	pepC	LAC1533_RS08785	GSS_RS05140	Lacidipiscis_RS08125	LSL_1253	LRC_RS02100
Aminopeptidase N	pepN	LAC1533_RS11090	GSS_RS07125	Lacidipiscis_RS10885	LSL_1745	LRC_RS05905
Methionine aminopeptidase	pepM	LAC1533_RS08250	GSS_RS05555	Lacidipiscis_RS02570	LSL_1269	LRC_RS03615
		LAC1533_RS12000	GSS_RS03380	Lacidipiscis_RS12345	-	-
Aminopeptidase A	pepA	-	-	-	-	-
Pyroglutamyl aminopeptidase	pcp	LAC1533_RS09565	GSS_RS08155	Lacidipiscis_RS10815	-	LRC_RS00085
Endopeptidase	pepE/pepG	-	-	-	-	-
Endopeptidase	pepO	LAC1533_RS11145	GSS_RS07170	Lacidipiscis_RS08195	LSL_1669	LRC_RS09950
Oligoendopeptidase	pepF	LAC1533_RS08005	GSS_RS09450	-	LSL_0398	LRC_RS04185
		-	-	-	LSL_0025	LRC_RS00115
Dipeptidase	pepD	LAC1533_RS02250	GSS_RS09170	Lacidipiscis_RS11680	-	-
		LAC1533_RS02655	GSS_RS05880	-	LSL_0179	LRC_RS08555
		LAC1533_RS06560	-	Lacidipiscis_RS10275	LSL_1006	LRC_RS04700
Xaa-His dipeptidase	pepV	-	-	-	LSL_0447	LRC_RS07460
Peptidase T	pepT	LAC1533_RS06055	GSS_RS03805	Lacidipiscis_RS11240	LSL_0848	LRC_RS05505
		LAC1533_RS09260	GSS_RS08435	Lacidipiscis_RS04740	-	-
X-prolyl-dipeptidyl aminopeptidase	pepX	LAC1533_RS09520	GSS_RS08205	Lacidipiscis_RS07310	LSL_1534	LRC_RS00920
Proline peptidase	pepI	LAC1533_RS01575	-	Lacidipiscis_RS07800	-	LRC_RS00245
Proline peptidase	pepR	LAC1533_RS09545	GSS_RS08175	Lacidipiscis_RS07335	-	LRC_RS00905
Proline peptidase	pepL	-	-	-	-	-
Aminopeptidase P	pepP	LAC1533_RS06680	-	-	LSL_1084	LRC_RS04460
Xaa-proline dipeptidase	pepQ	LAC1533_RS04520	GSS_RS07780	Lacidipiscis_RS11875	LSL_0419	LRC_RS07740
