# Supplementary material for: Comparative Genomics of Lactobacillus acidipiscis ACA-DC 1533 Isolated From Traditional Greek Kopanisti Cheese Against Species Within the Lactobacillus salivarius Clade
Source: Front Microbiol. 2018 Jun 11;9:1244. doi: 10.3389/fmicb.2018.01244 (PMC6004923; doi:10.3389/fmicb.2018.01244)
Supplement: TABLE S14 — Insertion sequences (ISs) identified among the L. acidipiscis ACA-DC 1533, L. salivarius UCC118, and L. ruminis ATCC 27782 chromosomes using the ISsaga platform. [file Table_14.xlsx]

## Sheet: Supplementary table S14
Supplementary table S14. Insertion sequences (ISs) identified among the L. acidipiscis ACA-DC 1533, L. salivarius UCC118 and L. ruminis ATCC 27782 chromosomes using the ISsaga platform.
Lactobacillus acidipiscis ACA-DC 1533				Lactobacillus salivarius UCC118				Lactobacillus ruminis ATCC 27782
IS Family	Subgroup	ORFs Distribution*	Different IS(s)	IS Family	Subgroup	ORFs Distribution*	Different IS(s)	IS Family	Subgroup	ORFs Distribution*	Different IS(s)
ISL3		[37 / 1 / 13 / 7]	10	ISL3		[0 / 2 / 6 / 17]	2	IS200_IS605	ssgr_IS1341	[6 / 4 / 0 / 4]	7
IS5	ssgr_IS427	[1 / 0 / 4 / 0]	1	IS200_IS605	ssgr_IS200	[1 / 0 / 1 / 0]	1	ISL3		[0 / 2 / 0 / 3]	4
IS3	Issgr_IS3	[0 / 1 / 0 / 0]	1	IS256		[0 / 0 / 1 / 0]	1	IS607		[0 / 1 / 0 / 0]	1
IS6		[0 / 0 / 0 / 2]	1	IS30		[0 / 0 / 1 / 0]	1	IS256		[8 / 5 / 0 / 0]	1
ISLre2		[0 / 0 / 0 / 8]	2	IS3	ssgr_IS150	[2 / 1 / 1 / 1]	2	IS4	ssgr_ISPepr1	[0 / 3 / 0 / 1]	3
IS200_IS605	ssgr_IS200	[0 / 0 / 1 / 0]	1	IS200_IS605		[2 / 0 / 0 / 0]	2	IS66		[4 / 3 / 0 / 10]	1
IS256		[17 / 0 / 5 / 0]	4	IS110		[0 / 0 / 1 / 0]	1	IS30		[0 / 0 / 0 / 1]	1
IS4	ssgr_ISPepr1	[7 / 0 / 1 / 0]	1	Total			10	IS3	ssgr_IS150	[7 / 3 / 0 / 15]	2
IS66		[1 / 0 / 3 / 5]	3					IS200_IS605		[2 / 7 / 0 / 7]	9
IS30		[29 / 0 / 0 / 2]	6					IS21		[5 / 2 / 0 / 0]	1
IS3	ssgr_IS150	[0 / 3 / 0 / 2]	3					Total			30
IS1182		[1 / 1 / 0 / 1]	3
IS982		[11 / 2 / 4 / 3]	9
IS21		[7 / 0 / 2 / 0]	1
IS1380		[37 / 1 / 11 / 1]	5
ISNCY**		[1 / 0 / 0 / 1]	2
Total			53
*[Complete / Partial / Pseudogene / unknown]
**group of unclassified elements
