# Supplementary material for: Comparative Genomics of Lactobacillus acidipiscis ACA-DC 1533 Isolated From Traditional Greek Kopanisti Cheese Against Species Within the Lactobacillus salivarius Clade
Source: Front Microbiol. 2018 Jun 11;9:1244. doi: 10.3389/fmicb.2018.01244 (PMC6004923; doi:10.3389/fmicb.2018.01244)
Supplement: TABLE S15 — Regulatory proteins identified in the chromosomes of L. acidipiscis ACA-DC 1533, L. salivarius UCC118, and L. ruminis ATCC 27782 using P2RP web server. [file Table_15.xlsx]

## Sheet: Supplementary table S15
Supplementary table S15. Regulatory proteins identified in the chromosomes of L. acidipiscis ACA-DC 1533, L. salivarius UCC118 and L. ruminis ATCC 27782 using P2RP web server.
	Two-Component Systems		Transcription Factors
Strains	Histidine Kinases	Response Regulators	Transcriptional Regulators	One-Component Systems	Response Regulators	Sigma Factors	Other DNA-binding Proteins
L. acidipiscis ACA-DC 1533	6	7	68	28	5	6	19
L. salivarius UCC118	6	7	58	19	6	2	6
L. ruminis ATCC 27782	7	10	50	22	8	3	6
